# Supplementary material for: 5,6-Dimethyl-4-(thio­phen-2-yl)-1H-pyrazolo­[3,4-b]pyridin-3-amine
Source: Acta Crystallogr Sect E Struct Rep Online. 2012 Feb 4;68(Pt 3):o612–3. doi: 10.1107/S1600536812004126 (PMC3295413; doi:10.1107/S1600536812004126)
Supplement: Supplementary file 1 [file e-68-0o612-sup1.cif]

##############################################################################
#                                                                            #
# This CIF contains the data in a paper accepted for publication in          #
# Acta Crystallographica Section E. It conforms to the requirements of       #
# Notes for Authors for Acta Crystallographica Section E, and has been       #
# peer reviewed under the auspices of the IUCr Commission on Journals.       #
#                                                                            #
# Full details of the Crystallographic Information File format               #
# are given in the paper "The Crystallographic Information File (CIF):       #
# a New Standard Archive File for Crystallography" by S. R. Hall, F. H.      #
# Allen and I. D. Brown [Acta Cryst. (1991), A47, 655-685].                  #
#                                                                            #
# The current version of the core CIF dictionary is obtainable from          #
# ftp://ftp.iucr.org/pub/cif_core.dic.                                       #
#                                                                            #
# Software is freely available for graphical display of the structure(s)     #
# in this CIF. For information consult the CIF software page                 #
# http://www.iucr.org/resources/cif/software.                                #
#                                                                            #
# This file may be used for bona fide research purposes within the           #
# scientific community so long as proper attribution is given to the journal # 
# article from which it was obtained.                                        #
#                                                                            #
##############################################################################
data_global
_audit_creation_method     'form.cif (version 2.0)'
_journal_data_validation_number     ?
_journal_date_recd_electronic     2012-01-26
_journal_date_accepted     2012-01-31
_journal_name_full     'Acta Crystallographica, Section E'
_journal_year     2012
_journal_volume     68
_journal_issue      3
_journal_page_first     o612
_journal_page_last     o613
_journal_paper_category     QO
_journal_paper_doi     10.1107/S1600536812004126
_journal_coeditor_code     IS5063
_publ_contact_author_name     'Prof. Fun Hoong-Kun'
_publ_contact_author_address
;
      X-ray Crystallography Unit
      School of Physics
      Universiti Sains Malaysia
      11800 USM, Penang
      MALAYSIA
;
_publ_contact_author_email     'hkfun@usm.my'
_publ_contact_author_fax     '6 04 6579150'
_publ_contact_author_phone     '6 04 6577888  Ext. 3690'
_publ_section_title
;
5,6-Dimethyl-4-(thiophen-2-yl)-1<i>H</i>-pyrazolo[3,4-<i>b</i>]pyridin-3-amine
;
loop_
    _publ_author_name
    _publ_author_footnote
    _publ_author_address
    'Hatem A. Abdel-Aziz' ?
;     Department of Pharmaceutical Chemistry
      College of Pharmacy
      King Saud University
      PO Box 2457
      Riyadh 11451
      Saudi Arabia
;
    'Khalid A. Al-Rashood' ?
;     Department of Pharmaceutical Chemistry
      College of Pharmacy
      King Saud University
      PO Box 2457
      Riyadh 11451
      Saudi Arabia
;
    'Hazem A. Ghabbour' ?
;     Department of Pharmaceutical Chemistry
      College of Pharmacy
      King Saud University
      PO Box 2457
      Riyadh 11451
      Saudi Arabia
;
    'Suchada Chantrapromma'
;
      Thomson Reuters ResearcherID: A-5085-2009.
;
;     Crystal Materials Research Unit
      Department of Chemistry
      Faculty of Science
      Prince of Songkla University
      Hat-Yai, Songkhla 90112
      Thailand
;
    'Hoong-Kun Fun'
;
      College of Pharmacy (Visiting Professor), King Saud University,
      PO Box 2457, Riyadh 11451, Saudi Arabia.
      Thomson Reuters ResearcherID: A-3561-2009.
;
;     X-ray Crystallography Unit
      School of Physics
      Universiti Sains Malaysia
      11800 USM, Penang
      Malaysia
;
data_I
_audit_creation_method     SHELXL-97
_chemical_name_systematic
;
5,6-Dimethyl-4-(thiophen-2-yl)-1<i>H</i>-pyrazolo[3,4-<i>b</i>]pyridin-3-amine
;
_chemical_name_common
;
;
_chemical_formula_moiety     'C12 H12 N4 S'
_chemical_formula_sum     'C12 H12 N4 S'
_chemical_formula_iupac     'C12 H12 N4 S'
_chemical_formula_weight     244.33
_chemical_melting_point_gt     ?
_chemical_melting_point_lt     ?
_symmetry_cell_setting     monoclinic
_symmetry_space_group_name_H-M     'P 21/c'
_symmetry_space_group_name_Hall     '-P 2ybc'
loop_
    _symmetry_equiv_pos_as_xyz
    'x, y, z'
    '-x, y+1/2, -z+1/2'
    '-x, -y, -z'
    'x, -y-1/2, z-1/2'
_cell_length_a     10.0688(2)
_cell_length_b     8.0116(2)
_cell_length_c     15.7479(3)
_cell_angle_alpha     90.00
_cell_angle_beta     106.8090(10)
_cell_angle_gamma     90.00
_cell_volume     1216.06(5)
_cell_formula_units_Z     4
_cell_measurement_reflns_used     2379
_cell_measurement_theta_min     4.59
_cell_measurement_theta_max     72.09
_cell_measurement_temperature     296(2)
_exptl_crystal_description     Block
_exptl_crystal_colour     Orange
_exptl_crystal_size_max     0.44
_exptl_crystal_size_mid     0.33
_exptl_crystal_size_min     0.14
_exptl_crystal_density_diffrn     1.334
_exptl_crystal_density_meas     ?
_exptl_crystal_density_method     'not measured'
_exptl_crystal_F_000     512
_exptl_absorpt_coefficient_mu     2.220
_exptl_absorpt_correction_type     multi-scan
_exptl_absorpt_process_details     '(SADABS; Bruker, 2009)'
_exptl_absorpt_correction_T_min     0.4445
_exptl_absorpt_correction_T_max     0.7463
_exptl_special_details     ?
_diffrn_ambient_temperature     296(2)
_diffrn_radiation_type     'CuK\a'
_diffrn_radiation_wavelength     1.54178
_diffrn_radiation_source     'sealed tube'
_diffrn_radiation_monochromator     'graphite'
_diffrn_measurement_device_type     'Bruker APEX DUO CCD area-detector'
_diffrn_measurement_method     '\f and \w scans'
_diffrn_detector_area_resol_mean     ?
_diffrn_reflns_number     15551
_diffrn_reflns_av_R_equivalents     0.0399
_diffrn_reflns_av_sigmaI/netI     0.0266
_diffrn_reflns_theta_min     4.59
_diffrn_reflns_theta_max     72.09
_diffrn_reflns_theta_full     72.09
_diffrn_measured_fraction_theta_max     0.992
_diffrn_measured_fraction_theta_full     0.992
_diffrn_reflns_limit_h_min     -11
_diffrn_reflns_limit_h_max     12
_diffrn_reflns_limit_k_min     -9
_diffrn_reflns_limit_k_max     9
_diffrn_reflns_limit_l_min     -19
_diffrn_reflns_limit_l_max     18
_diffrn_standards_number     0
_diffrn_standards_interval_count     ?
_diffrn_standards_interval_time     ?
_diffrn_standards_decay_%     ?
_refine_special_details
;
 Refinement of F^2^ against ALL reflections.  The weighted R-factor wR and
 goodness of fit S are based on F^2^, conventional R-factors R are based
 on F, with F set to zero for negative F^2^. The threshold expression of
 F^2^ > 2sigma(F^2^) is used only for calculating R-factors(gt) etc. and is
 not relevant to the choice of reflections for refinement.  R-factors based
 on F^2^ are statistically about twice as large as those based on F, and R-
 factors based on ALL data will be even larger.
;
_reflns_number_total     2379
_reflns_number_gt     2073
_reflns_threshold_expression     I>2\s(I)
_refine_ls_structure_factor_coef     Fsqd
_refine_ls_matrix_type     full
_refine_ls_R_factor_all     0.0541
_refine_ls_R_factor_gt     0.0479
_refine_ls_wR_factor_gt     0.1331
_refine_ls_wR_factor_ref     0.1391
_refine_ls_goodness_of_fit_ref     1.048
_refine_ls_restrained_S_all     1.052
_refine_ls_number_reflns     2379
_refine_ls_number_parameters     185
_refine_ls_number_restraints     8
_refine_ls_hydrogen_treatment     mixed
_refine_ls_weighting_scheme     calc
_refine_ls_weighting_details
         'calc w=1/[\s^2^(Fo^2^)+(0.0775P)^2^+0.3031P] where P=(Fo^2^+2Fc^2^)/3'
_atom_sites_solution_hydrogens     geom
_atom_sites_solution_primary     direct
_atom_sites_solution_secondary     difmap
_refine_ls_shift/su_max     0.001
_refine_ls_shift/su_mean     0.001
_refine_diff_density_max     0.463
_refine_diff_density_min     -0.339
_refine_ls_extinction_method     none
_refine_ls_extinction_coef     ?
loop_
    _atom_type_symbol
    _atom_type_description
    _atom_type_scat_dispersion_real
    _atom_type_scat_dispersion_imag
    _atom_type_scat_source
    'C' 'C' 0.0181 0.0091
                         'International Tables Vol C Tables 4.2.6.8 and 6.1.1.4'
    'H' 'H' 0.0000 0.0000
                         'International Tables Vol C Tables 4.2.6.8 and 6.1.1.4'
    'N' 'N' 0.0311 0.0180
                         'International Tables Vol C Tables 4.2.6.8 and 6.1.1.4'
    'S' 'S' 0.3331 0.5567
                         'International Tables Vol C Tables 4.2.6.8 and 6.1.1.4'
_computing_data_collection     'APEX2 (Bruker, 2009)'
_computing_cell_refinement     'SAINT (Bruker, 2009)'
_computing_data_reduction     'SAINT (Bruker, 2009)'
_computing_structure_solution     'SHELXTL (Sheldrick, 2008)'
_computing_structure_refinement     'SHELXTL (Sheldrick, 2008)'
_computing_molecular_graphics     'SHELXTL (Sheldrick, 2008)'
_computing_publication_material
;
SHELXTL (Sheldrick, 2008) and PLATON (Spek, 2009)
;
loop_
    _atom_site_type_symbol
    _atom_site_label
    _atom_site_fract_x
    _atom_site_fract_y
    _atom_site_fract_z
    _atom_site_U_iso_or_equiv
    _atom_site_adp_type
    _atom_site_calc_flag
    _atom_site_refinement_flags
    _atom_site_occupancy
    _atom_site_symmetry_multiplicity
    _atom_site_disorder_assembly
    _atom_site_disorder_group
    N N1 -0.02326(14) 0.27878(19) 0.44140(10) 0.0528(4) Uani d . 1 1 . .
    N N2 0.17129(16) 0.4642(2) 0.48858(12) 0.0599(4) Uani d . 1 1 . .
    H H2A 0.1338 0.5370 0.5145 0.072 Uiso calc R 1 1 . .
    N N3 0.30572(15) 0.4725(2) 0.48332(12) 0.0573(4) Uani d . 1 1 . .
    N N4 0.44670(17) 0.3121(3) 0.41915(12) 0.0628(5) Uani d . 1 1 . .
    C C1 0.02348(19) 0.0354(2) 0.36199(12) 0.0529(4) Uani d . 1 1 . .
    C C2 -0.06290(18) 0.1345(2) 0.39940(12) 0.0521(4) Uani d . 1 1 . .
    C C3 0.10716(17) 0.3269(2) 0.44769(11) 0.0479(4) Uani d . 1 1 . .
    C C4 0.32418(17) 0.3387(2) 0.43924(11) 0.0482(4) Uani d . 1 1 . .
    C C5 0.20109(16) 0.2394(2) 0.41425(10) 0.0445(4) Uani d . 1 1 . .
    C C6 0.15813(17) 0.0883(2) 0.37008(10) 0.0464(4) Uani d . 1 1 A .
    C C7 0.2575(2) -0.0108(2) 0.33742(12) 0.0525(4) Uani d D 1 1 . .
    C C8A 0.3425(11) -0.1330(14) 0.3854(6) 0.119(4) Uani d PD 0.777(4) 1 A 1
    H H8AA 0.3419 -0.1694 0.4414 0.143 Uiso calc PR 0.777(4) 1 A 1
    C C9A 0.4344(5) -0.1978(6) 0.3355(3) 0.0991(16) Uani d PD 0.777(4) 1 A 1
    H H9AA 0.4944 -0.2875 0.3540 0.119 Uiso calc PR 0.777(4) 1 A 1
    C C10A 0.4219(5) -0.1147(5) 0.2621(3) 0.0750(11) Uani d PD 0.777(4) 1 A 1
    H H10A 0.4759 -0.1361 0.2244 0.090 Uiso calc PR 0.777(4) 1 A 1
    S S1A 0.29738(18) 0.03657(17) 0.24181(9) 0.0761(4) Uani d PD 0.777(4) 1 A 1
    C C8B 0.3177(14) 0.0482(17) 0.2633(8) 0.038(3) Uiso d PD 0.223(4) 1 A 2
    H H8BA 0.2986 0.1484 0.2323 0.045 Uiso calc PR 0.223(4) 1 A 2
    C C9B 0.411(3) -0.083(3) 0.2509(16) 0.131(9) Uiso d PD 0.223(4) 1 A 2
    H H9BA 0.4619 -0.0808 0.2102 0.157 Uiso calc PR 0.223(4) 1 A 2
    C C10B 0.411(3) -0.204(3) 0.3054(15) 0.131(9) Uiso d PD 0.223(4) 1 A 2
    H H10B 0.4560 -0.3040 0.3027 0.157 Uiso calc PR 0.223(4) 1 A 2
    S S1B 0.3270(16) -0.1710(17) 0.3810(8) 0.168(5) Uani d PD 0.223(4) 1 A 2
    C C11 -0.0320(3) -0.1256(3) 0.31546(18) 0.0809(7) Uani d . 1 1 . .
    H H11A 0.0367 -0.1750 0.2919 0.121 Uiso calc R 1 1 . .
    H H11B -0.1144 -0.1031 0.2680 0.121 Uiso calc R 1 1 . .
    H H11C -0.0536 -0.2011 0.3569 0.121 Uiso calc R 1 1 . .
    C C12 -0.2079(2) 0.0787(3) 0.39368(16) 0.0687(6) Uani d . 1 1 . .
    H H12A -0.2504 0.1587 0.4230 0.103 Uiso calc R 1 1 . .
    H H12B -0.2045 -0.0281 0.4219 0.103 Uiso calc R 1 1 . .
    H H12C -0.2612 0.0700 0.3325 0.103 Uiso calc R 1 1 . .
    H H1N4 0.524(2) 0.373(3) 0.4497(15) 0.067(6) Uiso d . 1 1 . .
    H H2N4 0.456(3) 0.214(4) 0.4039(19) 0.085(8) Uiso d . 1 1 . .
loop_
    _atom_site_aniso_label
    _atom_site_aniso_U_11
    _atom_site_aniso_U_22
    _atom_site_aniso_U_33
    _atom_site_aniso_U_12
    _atom_site_aniso_U_13
    _atom_site_aniso_U_23
    N1 0.0438(7) 0.0573(8) 0.0612(8) -0.0020(6) 0.0212(6) -0.0079(7)
    N2 0.0477(8) 0.0560(9) 0.0829(11) -0.0053(6) 0.0296(8) -0.0224(8)
    N3 0.0462(8) 0.0569(9) 0.0741(10) -0.0071(6) 0.0259(7) -0.0156(7)
    N4 0.0468(8) 0.0693(11) 0.0791(11) -0.0066(8) 0.0290(8) -0.0206(9)
    C1 0.0558(10) 0.0527(9) 0.0515(9) -0.0068(7) 0.0177(7) -0.0069(7)
    C2 0.0481(9) 0.0580(10) 0.0514(9) -0.0072(7) 0.0164(7) -0.0038(7)
    C3 0.0445(8) 0.0484(8) 0.0533(9) -0.0015(7) 0.0184(7) -0.0052(7)
    C4 0.0433(8) 0.0515(9) 0.0526(9) -0.0011(7) 0.0187(7) -0.0040(7)
    C5 0.0440(8) 0.0467(8) 0.0451(8) 0.0012(6) 0.0166(6) -0.0008(6)
    C6 0.0509(9) 0.0483(8) 0.0423(8) 0.0006(7) 0.0172(7) -0.0014(6)
    C7 0.0592(10) 0.0499(9) 0.0530(9) -0.0008(8) 0.0235(8) -0.0081(7)
    C8A 0.153(6) 0.121(6) 0.117(5) 0.085(5) 0.092(5) 0.027(4)
    C9A 0.118(3) 0.107(3) 0.083(3) 0.069(3) 0.047(2) 0.003(2)
    C10A 0.081(2) 0.073(2) 0.090(2) 0.0043(16) 0.0528(19) -0.0218(18)
    S1A 0.0992(9) 0.0783(6) 0.0670(7) 0.0156(5) 0.0495(7) 0.0042(5)
    S1B 0.243(11) 0.120(5) 0.121(5) 0.095(6) 0.023(5) -0.004(4)
    C11 0.0786(15) 0.0764(14) 0.0926(16) -0.0228(12) 0.0326(12) -0.0328(13)
    C12 0.0530(11) 0.0785(13) 0.0775(13) -0.0143(10) 0.0235(10) -0.0093(11)
_geom_special_details
;
 All esds (except the esd in the dihedral angle between two l.s. planes)
 are estimated using the full covariance matrix.  The cell esds are taken
 into account individually in the estimation of esds in distances, angles
 and torsion angles; correlations between esds in cell parameters are only
 used when they are defined by crystal symmetry.  An approximate (isotropic)
 treatment of cell esds is used for estimating esds involving l.s. planes.
;
loop_
    _geom_bond_atom_site_label_1
    _geom_bond_atom_site_label_2
    _geom_bond_site_symmetry_2
    _geom_bond_distance
    _geom_bond_publ_flag
    N1 C2 . 1.334(2) ?
    N1 C3 . 1.344(2) ?
    N2 C3 . 1.342(2) ?
    N2 N3 . 1.381(2) ?
    N2 H2A . 0.8600 ?
    N3 C4 . 1.319(2) ?
    N4 C4 . 1.376(2) ?
    N4 H1N4 . 0.93(2) ?
    N4 H2N4 . 0.83(3) ?
    C1 C6 . 1.391(2) ?
    C1 C2 . 1.425(3) ?
    C1 C11 . 1.508(3) ?
    C2 C12 . 1.504(3) ?
    C3 C5 . 1.397(2) ?
    C4 C5 . 1.429(2) ?
    C5 C6 . 1.401(2) ?
    C6 C7 . 1.481(2) ?
    C7 C8A . 1.374(9) ?
    C7 S1B . 1.527(11) ?
    C7 C8B . 1.537(14) ?
    C7 S1A . 1.709(2) ?
    C8A C9A . 1.472(6) ?
    C8A H8AA . 0.9300 ?
    C9A C10A . 1.308(5) ?
    C9A H9AA . 0.9300 ?
    C10A S1A . 1.706(4) ?
    C10A H10A . 0.9300 ?
    C8B C9B . 1.462(19) ?
    C8B H8BA . 0.9300 ?
    C9B C10B . 1.290(17) ?
    C9B H9BA . 0.9300 ?
    C10B S1B . 1.669(17) ?
    C10B H10B . 0.9300 ?
    C11 H11A . 0.9600 ?
    C11 H11B . 0.9600 ?
    C11 H11C . 0.9600 ?
    C12 H12A . 0.9600 ?
    C12 H12B . 0.9600 ?
    C12 H12C . 0.9600 ?
loop_
    _geom_angle_atom_site_label_1
    _geom_angle_atom_site_label_2
    _geom_angle_atom_site_label_3
    _geom_angle_site_symmetry_1
    _geom_angle_site_symmetry_3
    _geom_angle
    _geom_angle_publ_flag
    C2 N1 C3 . . 115.52(14) ?
    C3 N2 N3 . . 110.79(14) ?
    C3 N2 H2A . . 124.6 ?
    N3 N2 H2A . . 124.6 ?
    C4 N3 N2 . . 106.36(14) ?
    C4 N4 H1N4 . . 118.1(15) ?
    C4 N4 H2N4 . . 113(2) ?
    H1N4 N4 H2N4 . . 120(2) ?
    C6 C1 C2 . . 119.20(15) ?
    C6 C1 C11 . . 121.27(17) ?
    C2 C1 C11 . . 119.53(18) ?
    N1 C2 C1 . . 123.84(16) ?
    N1 C2 C12 . . 115.67(17) ?
    C1 C2 C12 . . 120.49(17) ?
    N2 C3 N1 . . 126.49(15) ?
    N2 C3 C5 . . 107.94(15) ?
    N1 C3 C5 . . 125.56(15) ?
    N3 C4 N4 . . 121.28(16) ?
    N3 C4 C5 . . 110.77(15) ?
    N4 C4 C5 . . 127.88(16) ?
    C3 C5 C6 . . 118.39(15) ?
    C3 C5 C4 . . 104.14(14) ?
    C6 C5 C4 . . 137.45(15) ?
    C1 C6 C5 . . 117.49(15) ?
    C1 C6 C7 . . 122.94(16) ?
    C5 C6 C7 . . 119.52(15) ?
    C8A C7 C6 . . 124.5(3) ?
    C6 C7 S1B . . 124.2(5) ?
    C8A C7 C8B . . 108.5(6) ?
    C6 C7 C8B . . 123.6(5) ?
    S1B C7 C8B . . 111.7(7) ?
    C8A C7 S1A . . 112.1(3) ?
    C6 C7 S1A . . 122.78(14) ?
    S1B C7 S1A . . 112.9(5) ?
    C7 C8A C9A . . 110.2(5) ?
    C7 C8A H8AA . . 124.9 ?
    C9A C8A H8AA . . 124.9 ?
    C10A C9A C8A . . 112.2(4) ?
    C10A C9A H9AA . . 123.9 ?
    C8A C9A H9AA . . 123.9 ?
    C9A C10A S1A . . 113.9(3) ?
    C9A C10A H10A . . 123.1 ?
    S1A C10A H10A . . 123.1 ?
    C10A S1A C7 . . 91.41(17) ?
    C9B C8B C7 . . 106.8(12) ?
    C9B C8B H8BA . . 126.6 ?
    C7 C8B H8BA . . 126.6 ?
    C10B C9B C8B . . 109(2) ?
    C10B C9B H9BA . . 125.5 ?
    C8B C9B H9BA . . 125.5 ?
    C9B C10B S1B . . 117.1(19) ?
    C9B C10B H10B . . 121.5 ?
    S1B C10B H10B . . 121.5 ?
    C7 S1B C10B . . 94.1(11) ?
    C1 C11 H11A . . 109.5 ?
    C1 C11 H11B . . 109.5 ?
    H11A C11 H11B . . 109.5 ?
    C1 C11 H11C . . 109.5 ?
    H11A C11 H11C . . 109.5 ?
    H11B C11 H11C . . 109.5 ?
    C2 C12 H12A . . 109.5 ?
    C2 C12 H12B . . 109.5 ?
    H12A C12 H12B . . 109.5 ?
    C2 C12 H12C . . 109.5 ?
    H12A C12 H12C . . 109.5 ?
    H12B C12 H12C . . 109.5 ?
loop_
    _geom_torsion_atom_site_label_1
    _geom_torsion_atom_site_label_2
    _geom_torsion_atom_site_label_3
    _geom_torsion_atom_site_label_4
    _geom_torsion_site_symmetry_1
    _geom_torsion_site_symmetry_2
    _geom_torsion_site_symmetry_3
    _geom_torsion_site_symmetry_4
    _geom_torsion
    _geom_torsion_publ_flag
    C3 N2 N3 C4 . . . . -0.3(2) ?
    C3 N1 C2 C1 . . . . -0.6(3) ?
    C3 N1 C2 C12 . . . . 178.93(17) ?
    C6 C1 C2 N1 . . . . 1.0(3) ?
    C11 C1 C2 N1 . . . . -179.7(2) ?
    C6 C1 C2 C12 . . . . -178.53(18) ?
    C11 C1 C2 C12 . . . . 0.7(3) ?
    N3 N2 C3 N1 . . . . 178.90(17) ?
    N3 N2 C3 C5 . . . . 0.3(2) ?
    C2 N1 C3 N2 . . . . -178.20(18) ?
    C2 N1 C3 C5 . . . . 0.1(3) ?
    N2 N3 C4 N4 . . . . 177.36(18) ?
    N2 N3 C4 C5 . . . . 0.2(2) ?
    N2 C3 C5 C6 . . . . 178.62(15) ?
    N1 C3 C5 C6 . . . . 0.0(3) ?
    N2 C3 C5 C4 . . . . -0.21(19) ?
    N1 C3 C5 C4 . . . . -178.79(17) ?
    N3 C4 C5 C3 . . . . 0.0(2) ?
    N4 C4 C5 C3 . . . . -176.92(19) ?
    N3 C4 C5 C6 . . . . -178.47(19) ?
    N4 C4 C5 C6 . . . . 4.6(3) ?
    C2 C1 C6 C5 . . . . -0.8(2) ?
    C11 C1 C6 C5 . . . . 179.96(19) ?
    C2 C1 C6 C7 . . . . 176.76(17) ?
    C11 C1 C6 C7 . . . . -2.5(3) ?
    C3 C5 C6 C1 . . . . 0.3(2) ?
    C4 C5 C6 C1 . . . . 178.65(19) ?
    C3 C5 C6 C7 . . . . -177.34(16) ?
    C4 C5 C6 C7 . . . . 1.0(3) ?
    C1 C6 C7 C8A . . . . -86.7(7) ?
    C5 C6 C7 C8A . . . . 90.8(7) ?
    C1 C6 C7 S1B . . . . -72.2(8) ?
    C5 C6 C7 S1B . . . . 105.4(8) ?
    C1 C6 C7 C8B . . . . 116.5(6) ?
    C5 C6 C7 C8B . . . . -66.0(6) ?
    C1 C6 C7 S1A . . . . 103.4(2) ?
    C5 C6 C7 S1A . . . . -79.1(2) ?
    C6 C7 C8A C9A . . . . -176.1(5) ?
    S1B C7 C8A C9A . . . . 91(3) ?
    C8B C7 C8A C9A . . . . -16.4(11) ?
    S1A C7 C8A C9A . . . . -5.3(10) ?
    C7 C8A C9A C10A . . . . 5.6(11) ?
    C8A C9A C10A S1A . . . . -3.3(8) ?
    C9A C10A S1A C7 . . . . 0.2(4) ?
    C8A C7 S1A C10A . . . . 3.1(6) ?
    C6 C7 S1A C10A . . . . 174.1(2) ?
    S1B C7 S1A C10A . . . . -9.9(7) ?
    C8B C7 S1A C10A . . . . 76(3) ?
    C8A C7 C8B C9B . . . . 19.9(13) ?
    C6 C7 C8B C9B . . . . 179.8(10) ?
    S1B C7 C8B C9B . . . . 7.5(12) ?
    S1A C7 C8B C9B . . . . -91(3) ?
    C7 C8B C9B C10B . . . . 0.2(18) ?
    C8B C9B C10B S1B . . . . -7(2) ?
    C8A C7 S1B C10B . . . . -87(3) ?
    C6 C7 S1B C10B . . . . 177.9(10) ?
    C8B C7 S1B C10B . . . . -9.9(13) ?
    S1A C7 S1B C10B . . . . 1.9(13) ?
    C9B C10B S1B C7 . . . . 11(2) ?
loop_
    _geom_hbond_atom_site_label_D
    _geom_hbond_atom_site_label_H
    _geom_hbond_atom_site_label_A
    _geom_hbond_site_symmetry_A
    _geom_hbond_distance_DH
    _geom_hbond_distance_HA
    _geom_hbond_distance_DA
    _geom_hbond_angle_DHA
    _geom_hbond_publ_flag
    N2 H2A N1 3_566 0.86 2.08 2.937(2) 171 y
    N4 H1N4 N3 3_666 0.93(2) 2.13(2) 3.056(3) 176(2) y
    C12 H12B Cg1 3_556 0.96 2.94 3.717(2) 139 y
_iucr_refine_instructions_details
;
TITL  hatem2  in  P21/c (RT)
CELL  1.54178   10.0688    8.0116   15.7479    90.000   106.809    90.000
ZERR  4           0.0002    0.0002    0.0003     0.000     0.001     0.000
LATT   1
SYMM             - X ,    0.50000 + Y ,    0.50000 - Z
SFAC  C  H  N  S
UNIT    48   48  16   4
L.S. 20
FMAP 2
PLAN -20
EADP C10B C9B
ACTA
SIZE 0.140 0.327 0.436
BOND $H
CONF
FLAT C7 C8B C9B C10B S1B
WGHT    0.077500    0.303100
FVAR       0.77293   0.77525
N1    3   -0.023258    0.278782    0.441400    11.00000    0.04381    0.05736 =
         0.06122   -0.00793    0.02125   -0.00199
N2    3    0.171290    0.464171    0.488581    11.00000    0.04771    0.05600 =
         0.08288   -0.02236    0.02959   -0.00529
AFIX  43
H2A   2    0.133796    0.537038    0.514534    11.00000   -1.20000
AFIX   0
N3    3    0.305722    0.472533    0.483325    11.00000    0.04617    0.05691 =
         0.07416   -0.01565    0.02594   -0.00712
N4    3    0.446702    0.312066    0.419153    11.00000    0.04686    0.06936 =
         0.07913   -0.02064    0.02903   -0.00659
C1    1    0.023485    0.035396    0.361991    11.00000    0.05584    0.05275 =
         0.05155   -0.00686    0.01767   -0.00675
C2    1   -0.062904    0.134538    0.399397    11.00000    0.04813    0.05802 =
         0.05147   -0.00381    0.01645   -0.00718
C3    1    0.107155    0.326900    0.447687    11.00000    0.04456    0.04846 =
         0.05337   -0.00521    0.01838   -0.00156
C4    1    0.324182    0.338709    0.439243    11.00000    0.04336    0.05153 =
         0.05266   -0.00399    0.01871   -0.00104
C5    1    0.201092    0.239367    0.414246    11.00000    0.04405    0.04675 =
         0.04513   -0.00077    0.01657    0.00116
C6    1    0.158130    0.088254    0.370077    11.00000    0.05089    0.04827 =
         0.04235   -0.00140    0.01717    0.00062
C7    1    0.257523   -0.010788    0.337418    11.00000    0.05923    0.04997 =
         0.05298   -0.00812    0.02351   -0.00078
PART   1
C8A   1    0.342439   -0.133052    0.385422    21.00000    0.15254    0.12161 =
         0.11688    0.02676    0.09159    0.08531
AFIX  43
H8AA  2    0.341878   -0.169607    0.441368    21.00000   -1.20000
AFIX   0
C9A   1    0.434398   -0.197774    0.335487    21.00000    0.11795    0.10682 =
         0.08344    0.00265    0.04681    0.06936
AFIX  43
H9AA  2    0.494498   -0.287416    0.353992    21.00000   -1.20000
AFIX   0
C10A  1    0.421867   -0.114677    0.262060    21.00000    0.08066    0.07253 =
         0.08954   -0.02183    0.05280    0.00425
AFIX  43
H10A  2    0.475901   -0.136107    0.224355    21.00000   -1.20000
AFIX   0
S1A   4    0.297360    0.036572    0.241799    21.00000    0.09902    0.07828 =
         0.06687    0.00419    0.04940    0.01559
SAME C8A > S1A
PART   2
C8B   1    0.317849    0.048125    0.263326   -21.00000    0.03757
AFIX  43
H8BA  2    0.298725    0.148283    0.232327   -21.00000   -1.20000
AFIX   0
C9B   1    0.411011   -0.083475    0.250960   -21.00000    0.13160
AFIX  43
H9BA  2    0.462038   -0.080986    0.210289   -21.00000   -1.20000
AFIX   0
C10B  1    0.411139   -0.203681    0.305504   -21.00000    0.13160
AFIX  43
H10B  2    0.456099   -0.304098    0.302837   -21.00000   -1.20000
AFIX   0
S1B   4    0.327022   -0.170899    0.381044   -21.00000    0.24468    0.12034 =
         0.12145   -0.00412    0.02238    0.09538
PART   0
C11   1   -0.031981   -0.125584    0.315458    11.00000    0.07867    0.07647 =
         0.09264   -0.03276    0.03260   -0.02280
AFIX 137
H11A  2    0.036728   -0.174976    0.291881    11.00000   -1.50000
H11B  2   -0.114408   -0.103112    0.267964    11.00000   -1.50000
H11C  2   -0.053560   -0.201111    0.356914    11.00000   -1.50000
AFIX   0
C12   1   -0.207869    0.078735    0.393685    11.00000    0.05303    0.07848 =
         0.07753   -0.00930    0.02355   -0.01428
AFIX 137
H12A  2   -0.250414    0.158665    0.423029    11.00000   -1.50000
H12B  2   -0.204503   -0.028089    0.421848    11.00000   -1.50000
H12C  2   -0.261210    0.070016    0.332533    11.00000   -1.50000
AFIX   0
H1N4  2    0.523860    0.373305    0.449685    11.00000    0.06755
H2N4  2    0.455873    0.213996    0.403823    11.00000    0.08488
HKLF 4 1 0 -1 0 -1 0 0 0 0 -1
REM   hatem2  in  P21/c (RT)
REM R1 =  0.0479 for   2073 Fo > 4sig(Fo)  and  0.0542 for all   2379 data
REM    185 parameters refined using      8 restraints
END
WGHT      0.0785      0.3030
REM Highest difference peak  0.464,  deepest hole -0.337,  1-sigma level  0.054
Q1    1   0.2341 -0.0440  0.2395  11.00000  0.05    0.46
Q2    1   0.3318 -0.0655  0.2207  11.00000  0.05    0.21
Q3    1  -0.0848 -0.0341  0.2197  11.00000  0.05    0.15
Q4    1  -0.0137 -0.0768  0.1889  11.00000  0.05    0.15
Q5    1   0.3654  0.0232  0.2869  11.00000  0.05    0.15
Q6    1  -0.0044 -0.0612  0.2090  11.00000  0.05    0.15
Q7    1  -0.1397 -0.1229  0.2899  11.00000  0.05    0.15
Q8    1  -0.0218 -0.1167  0.2481  11.00000  0.05    0.14
Q9    1  -0.1116 -0.0765  0.1823  11.00000  0.05    0.14
Q10   1  -0.0912  0.4372  0.3548  11.00000  0.05    0.13
Q11   1  -0.2399 -0.0374  0.3566  11.00000  0.05    0.13
Q12   1   0.1243  0.0257  0.1483  11.00000  0.05    0.12
Q13   1   0.4644  0.2104  0.4617  11.00000  0.05    0.12
Q14   1   0.0183 -0.0050  0.1368  11.00000  0.05    0.11
Q15   1   0.1547 -0.1291  0.1833  11.00000  0.05    0.11
Q16   1  -0.2435  0.0686  0.4583  11.00000  0.05    0.11
Q17   1   0.2801  0.2467  0.4442  11.00000  0.05    0.11
Q18   1   0.3398  0.1623  0.5666  11.00000  0.05    0.11
Q19   1   0.2142  0.0443  0.3517  11.00000  0.05    0.11
Q20   1   0.5569 -0.1162  0.4444  11.00000  0.05    0.11
;
