# Supplementary material for: 5,6-Dimethyl-4-(thio­phen-2-yl)-1H-pyrazolo­[3,4-b]pyridin-3-amine
Source: Acta Crystallogr Sect E Struct Rep Online. 2012 Feb 4;68(Pt 3):o612–3. doi: 10.1107/S1600536812004126 (PMC3295413; doi:10.1107/S1600536812004126)
Supplement: Supplementary file 2 [file e-68-0o612-Isup2.hkl]

# 
# h,k,l, Fc-squared, Fo-squared, sigma(Fo-squared) and status flag 
# 
data_I
_shelx_title '  hatem2  in  P21/c (RT)' 
_shelx_refln_list_code          4 
_shelx_F_calc_maximum      136.35 
_exptl_crystal_F_000       512.00 
_reflns_d_resolution_high  0.8102 
 
loop_ 
 _symmetry_equiv_pos_as_xyz 
 'x, y, z' 
 '-x, y+1/2, -z+1/2' 
 '-x, -y, -z' 
 'x, -y-1/2, z-1/2' 
 
_cell_length_a    10.0688 
_cell_length_b     8.0116 
_cell_length_c    15.7479 
_cell_angle_alpha  90.000 
_cell_angle_beta  106.809 
_cell_angle_gamma  90.000 
 
_shelx_F_squared_multiplier     1.000 
 
loop_ 
 _refln_index_h 
 _refln_index_k 
 _refln_index_l 
 _refln_F_squared_calc 
 _refln_F_squared_meas 
 _refln_F_squared_sigma 
 _refln_observed_status 
   1   0   0      731.99      779.79     19.29 o 
   2   0   0      773.17      937.94     22.25 o 
   3   0   0     1860.69     1835.93     50.20 o 
   4   0   0      967.72     1081.02     26.00 o 
   5   0   0        5.43        2.25      0.67 o 
   6   0   0      431.09      462.13     15.62 o 
   7   0   0      420.08      467.35     11.29 o 
   8   0   0      612.39      612.93     10.38 o 
   9   0   0       17.50       20.61      0.73 o 
  10   0   0       13.79       12.21      0.83 o 
  11   0   0        0.86        0.56      0.29 o 
   1   1   0      826.25      827.09     16.97 o 
   2   1   0      955.26      927.65     20.16 o 
   3   1   0      130.11      136.03      2.93 o 
   4   1   0       78.25      121.96      2.16 o 
   5   1   0      279.26      311.00      5.31 o 
   6   1   0      331.27      365.44      7.51 o 
   7   1   0       70.64       72.45      2.59 o 
   8   1   0       51.98       52.53      1.46 o 
   9   1   0       24.58       30.05      1.22 o 
  10   1   0        1.60        1.98      0.24 o 
  11   1   0        1.42        1.50      0.21 o 
   0   2   0     1258.40     1451.13     43.64 o 
   1   2   0       97.32       92.81      2.74 o 
   2   2   0     6607.65     6608.41    149.26 o 
   3   2   0      210.41      239.87      5.94 o 
   4   2   0       72.29       81.13      1.94 o 
   5   2   0      342.13      321.27      5.73 o 
   6   2   0       97.87      100.83      3.03 o 
   7   2   0      146.93      137.24      2.91 o 
   8   2   0        7.50        5.25      0.31 o 
   9   2   0      164.88      159.18      3.90 o 
  10   2   0        0.36        0.79      0.45 o 
  11   2   0        1.71        1.74      0.32 o 
   1   3   0      231.52      204.44      3.85 o 
   2   3   0       15.03       20.97      0.85 o 
   3   3   0        7.51        7.37      0.41 o 
   4   3   0     1052.44     1145.75     19.04 o 
   5   3   0      128.34      145.40      2.90 o 
   6   3   0      107.46      106.15      3.25 o 
   7   3   0      222.08      229.62      4.27 o 
   8   3   0      346.66      353.90      5.23 o 
   9   3   0       18.45       14.74      0.50 o 
  10   3   0        5.95        5.30      0.57 o 
  11   3   0        0.04        0.06      0.17 o 
   0   4   0      210.44      248.45      5.57 o 
   1   4   0       16.44       14.63      0.61 o 
   2   4   0      888.20      983.75     15.09 o 
   3   4   0       17.08       26.70      1.26 o 
   4   4   0      531.89      571.06     10.37 o 
   5   4   0        2.35        3.42      0.49 o 
   6   4   0       17.70       19.44      0.50 o 
   7   4   0      114.15      102.62      1.82 o 
   8   4   0        0.55       -0.04      0.32 o 
   9   4   0        6.07        6.88      0.39 o 
  10   4   0       23.83       26.77      2.76 o 
   1   5   0      699.23      717.75     11.96 o 
   2   5   0       15.91       13.60      0.68 o 
   3   5   0       95.19       89.94      3.19 o 
   4   5   0       38.44       33.44      1.32 o 
   5   5   0       20.79       13.27      0.42 o 
   6   5   0        4.26        6.23      0.36 o 
   7   5   0      133.80      148.05      2.34 o 
   8   5   0       13.31       13.77      0.64 o 
   9   5   0       27.85       32.65      1.07 o 
  10   5   0       16.73       18.48      2.21 o 
   0   6   0      158.99      154.95      5.67 o 
   1   6   0       49.55       56.50      1.82 o 
   2   6   0        2.42        2.47      0.39 o 
   3   6   0      158.41      156.69      2.24 o 
   4   6   0        2.01        1.03      0.24 o 
   5   6   0      330.36      315.23      3.93 o 
   6   6   0       19.10       17.55      0.55 o 
   7   6   0       23.19       18.22      0.67 o 
   8   6   0        0.03       -0.45      0.45 o 
   9   6   0        6.40        6.90      0.41 o 
   1   7   0      192.59      196.22      2.58 o 
   2   7   0       57.89       57.18      1.13 o 
   3   7   0       17.56       17.64      0.53 o 
   4   7   0       91.58       91.33      1.87 o 
   5   7   0        0.01        0.01      0.27 o 
   6   7   0       35.23       36.09      1.15 o 
   7   7   0       15.88       14.94      0.92 o 
   8   7   0        2.32        0.98      0.34 o 
   0   8   0        0.02        0.31      0.66 o 
   1   8   0       11.71       10.87      0.48 o 
   2   8   0        0.22        0.51      0.26 o 
   3   8   0        4.50        3.35      0.31 o 
   4   8   0       16.76       15.79      0.73 o 
   5   8   0       11.68       14.64      0.50 o 
   6   8   0        8.45        8.52      0.60 o 
   1   9   0       25.11       28.81      0.84 o 
   2   9   0        3.99        5.20      0.38 o 
   3   9   0       27.71       29.49      1.21 o 
   4   9   0        3.05        4.02      0.41 o 
 -12   1   1        1.75        1.76      0.24 o 
 -11   1   1        0.29        0.11      0.19 o 
 -10   1   1       16.88       15.03      0.81 o 
  -9   1   1        9.14        6.46      0.54 o 
  -8   1   1       17.43       14.83      0.43 o 
  -7   1   1      176.79      199.71      4.54 o 
  -6   1   1       42.76       33.47      1.32 o 
  -5   1   1      448.68      469.84      8.37 o 
  -4   1   1        9.60       22.06      0.91 o 
  -3   1   1      536.74      549.62     12.22 o 
  -2   1   1     4112.30     3796.04     70.52 o 
  -1   1   1     1208.87     1292.32     29.53 o 
   0   1   1       34.76       32.83      0.79 o 
   1   1   1     7727.47     6918.45    119.50 o 
   2   1   1      979.35      954.26     17.18 o 
   3   1   1      131.68      183.56      3.68 o 
   4   1   1      820.36      853.76     14.56 o 
   5   1   1      407.40      448.60      6.72 o 
   6   1   1      716.64      738.65     14.50 o 
   7   1   1       56.64       52.86      2.34 o 
   8   1   1      303.98      297.04      6.60 o 
   9   1   1        0.83        1.20      0.19 o 
  10   1   1       14.79       14.33      0.55 o 
  11   1   1        0.42        0.13      0.26 o 
 -11   2   1        0.48        0.32      0.19 o 
 -10   2   1        0.21        0.12      0.31 o 
  -9   2   1        8.23        5.00      0.32 o 
  -8   2   1       92.24       79.24      1.49 o 
  -7   2   1       50.32       54.29      1.44 o 
  -6   2   1      219.09      236.53      4.49 o 
  -5   2   1       47.91       51.23      1.05 o 
  -4   2   1       14.56       13.83      0.47 o 
  -3   2   1      345.02      348.84      7.06 o 
  -2   2   1      426.36      399.57      9.50 o 
  -1   2   1      854.48      731.75     16.89 o 
   0   2   1      684.07      778.52     15.50 o 
   1   2   1     7500.65     6824.45    139.99 o 
   2   2   1     3524.39     3437.26     60.35 o 
   3   2   1        1.07        3.82      0.47 o 
   4   2   1      199.20      194.38      3.74 o 
   5   2   1       32.76       27.18      1.20 o 
   6   2   1        3.61        3.37      0.89 o 
   7   2   1        0.24        1.85      0.55 o 
   8   2   1      148.71      147.90      2.26 o 
   9   2   1      156.75      162.23      2.77 o 
  10   2   1        4.40        6.49      0.67 o 
  11   2   1        3.43        3.37      0.24 o 
 -11   3   1        0.26        0.39      0.51 o 
 -10   3   1        1.53        1.32      0.68 o 
  -9   3   1       88.41       89.42      1.79 o 
  -8   3   1       15.43       17.73      0.56 o 
  -7   3   1        0.22        0.59      0.33 o 
  -6   3   1        0.44        0.63      0.33 o 
  -5   3   1      198.21      203.53      4.29 o 
  -4   3   1      430.75      489.56      8.37 o 
  -3   3   1      121.11      161.87      4.21 o 
  -2   3   1      339.51      359.53      6.69 o 
  -1   3   1      763.24      858.74     19.90 o 
   0   3   1        5.01        1.80      0.27 o 
   1   3   1      706.69      917.14     17.68 o 
   2   3   1      756.25      763.72     11.86 o 
   3   3   1      107.67       96.05      1.83 o 
   4   3   1      931.66      940.43     13.94 o 
   5   3   1      164.44      154.08      3.06 o 
   6   3   1      141.37      151.29      4.48 o 
   7   3   1       14.28       11.62      0.39 o 
   8   3   1       96.59      100.93      1.72 o 
   9   3   1      114.59      116.41      2.59 o 
  10   3   1        0.01        0.49      0.24 o 
  11   3   1        1.08        1.27      0.23 o 
 -10   4   1       16.97       18.10      2.97 o 
  -9   4   1       34.12       38.39      1.06 o 
  -8   4   1      122.00      122.96      2.14 o 
  -7   4   1       40.74       42.00      0.83 o 
  -6   4   1       12.03        9.78      0.49 o 
  -5   4   1       23.11       26.13      0.99 o 
  -4   4   1      102.49       99.59      2.67 o 
  -3   4   1     1318.38     1322.90     23.59 o 
  -2   4   1      210.02      183.26      3.10 o 
  -1   4   1        0.08        0.54      0.31 o 
   0   4   1     2416.72     2422.45     41.08 o 
   1   4   1        6.09        6.08      0.37 o 
   2   4   1        0.49        2.69      0.29 o 
   3   4   1       40.22       51.39      1.91 o 
   4   4   1        0.84        0.15      0.24 o 
   5   4   1       51.69       54.56      1.74 o 
   6   4   1      435.95      429.45      5.27 o 
   7   4   1      121.83      124.87      1.71 o 
   8   4   1        0.07        0.40      0.31 o 
   9   4   1        4.36        5.01      0.52 o 
  10   4   1        0.44       -0.38      0.38 o 
 -10   5   1        0.06        0.44      0.32 o 
  -9   5   1        5.47        6.11      0.68 o 
  -8   5   1        0.32        0.26      0.37 o 
  -7   5   1       11.35       14.05      0.51 o 
  -6   5   1       94.38       93.72      1.76 o 
  -5   5   1      150.43      140.72      1.95 o 
  -4   5   1       61.75       60.68      2.24 o 
  -3   5   1      164.82      163.42      5.83 o 
  -2   5   1       38.65       38.36      1.21 o 
  -1   5   1      330.97      370.00      6.71 o 
   0   5   1      775.93      815.01     14.26 o 
   1   5   1        5.58        4.70      0.44 o 
   2   5   1        8.97        7.94      1.20 o 
   3   5   1      102.31       96.99      2.80 o 
   4   5   1      251.30      266.03      5.27 o 
   5   5   1      174.07      141.88      2.94 o 
   6   5   1        1.65        0.16      0.25 o 
   7   5   1        4.93        4.36      0.29 o 
   8   5   1       34.42       31.60      1.04 o 
   9   5   1        0.01       -0.30      0.30 o 
  10   5   1        1.07        3.85      0.42 o 
  -9   6   1       14.06       17.53      0.98 o 
  -8   6   1        4.55        5.89      0.87 o 
  -7   6   1        2.09        2.66      0.38 o 
  -6   6   1      263.64      274.18      4.29 o 
  -5   6   1        1.80        1.20      0.27 o 
  -4   6   1      112.22       98.78      1.54 o 
  -3   6   1      273.10      268.66      3.40 o 
  -2   6   1        8.12        6.95      0.49 o 
  -1   6   1      106.09      106.25      3.30 o 
   0   6   1      173.92      156.12      4.30 o 
   1   6   1       34.31       30.15      1.03 o 
   2   6   1       54.01       49.35      1.51 o 
   3   6   1       39.91       39.30      0.84 o 
   4   6   1       20.71       20.53      0.54 o 
   5   6   1       37.39       35.48      0.99 o 
   6   6   1       13.80       10.66      0.44 o 
   7   6   1        7.65        8.52      0.44 o 
   8   6   1        0.70        0.75      0.45 o 
   9   6   1        5.72        4.65      0.53 o 
  -8   7   1       14.40       15.38      0.64 o 
  -7   7   1       10.28       10.16      0.64 o 
  -6   7   1        0.64        1.73      0.45 o 
  -5   7   1        1.74        1.72      0.33 o 
  -4   7   1       43.51       44.52      0.86 o 
  -3   7   1      126.89      129.88      2.05 o 
  -2   7   1      142.29      133.77      2.05 o 
  -1   7   1       20.74       21.50      0.58 o 
   0   7   1        0.08        0.34      0.23 o 
   1   7   1        7.52        7.27      0.35 o 
   2   7   1       43.14       37.46      1.06 o 
   3   7   1        0.02       -0.14      0.24 o 
   4   7   1        3.36        2.67      0.26 o 
   5   7   1        8.30        6.72      0.43 o 
   6   7   1        7.91        7.78      0.76 o 
   7   7   1       18.28       15.71      0.91 o 
   8   7   1        0.00       -0.31      0.36 o 
  -7   8   1        6.09        5.40      0.60 o 
  -6   8   1        0.55        0.28      0.24 o 
  -5   8   1        6.80        6.53      0.56 o 
  -4   8   1        0.25        0.48      0.28 o 
  -3   8   1       48.94       51.41      1.15 o 
  -2   8   1        0.19        0.78      0.27 o 
  -1   8   1      123.42      131.87      2.75 o 
   0   8   1        7.44        7.87      0.40 o 
   1   8   1      112.49      108.16      2.03 o 
   2   8   1       28.22       31.67      0.83 o 
   3   8   1       43.41       43.39      0.90 o 
   4   8   1       32.33       29.10      1.07 o 
   5   8   1       23.00       24.66      1.02 o 
   6   8   1       13.03       11.00      0.42 o 
  -5   9   1        5.69        5.23      0.38 o 
  -4   9   1        0.20        0.63      0.24 o 
  -3   9   1        6.47        6.96      0.37 o 
  -2   9   1       19.29       19.34      0.90 o 
  -1   9   1        4.50        4.62      0.38 o 
   0   9   1       21.81       22.31      0.96 o 
   1   9   1        0.88        0.31      0.29 o 
   2   9   1        6.50        7.95      0.62 o 
   3   9   1        3.70        3.53      0.36 o 
   4   9   1       35.92       37.19      1.24 o 
 -12   0   2        9.31       10.61      0.58 o 
 -11   0   2       24.40       19.93      1.43 o 
 -10   0   2        0.20       -0.38      0.38 o 
  -9   0   2       40.74       34.37      0.99 o 
  -8   0   2       16.77       15.31      1.78 o 
  -7   0   2      231.05      253.12      6.68 o 
  -6   0   2     2462.93     2615.71     53.57 o 
  -5   0   2      625.63      588.87     13.72 o 
  -4   0   2       84.45       68.59      3.63 o 
  -3   0   2     2230.91     2283.01     86.54 o 
  -2   0   2     2032.15     2150.66     50.45 o 
  -1   0   2     1287.53     1267.30     34.18 o 
   0   0   2      744.66      643.37     17.56 o 
   1   0   2    14311.12    10558.82    232.77 o 
   2   0   2     2294.60     2082.55     69.77 o 
   3   0   2      415.88      395.34     11.44 o 
   4   0   2     1238.60     1320.06     30.15 o 
   5   0   2       61.45       75.93      2.56 o 
   6   0   2       29.19       21.65      2.14 o 
   7   0   2        9.36        7.80      0.71 o 
   8   0   2       43.41       45.46      1.42 o 
   9   0   2       27.35       24.84      0.87 o 
  10   0   2       12.74       11.08      0.64 o 
  11   0   2        0.26        0.16      0.23 o 
 -12   1   2        1.22        0.61      0.23 o 
 -11   1   2        0.90        1.60      0.64 o 
 -10   1   2        2.01        1.40      0.24 o 
  -9   1   2        3.44        4.16      0.42 o 
  -8   1   2      303.39      305.16      4.02 o 
  -7   1   2       47.72       43.45      1.75 o 
  -6   1   2      111.03      118.99      2.42 o 
  -5   1   2        7.37        6.78      0.61 o 
  -4   1   2      512.58      512.09     12.03 o 
  -3   1   2      115.99      118.32      3.12 o 
  -2   1   2      272.37      317.63      5.72 o 
  -1   1   2     4814.80     4733.01     97.30 o 
   0   1   2     4019.40     4038.51     70.23 o 
   1   1   2      151.38      149.72      2.71 o 
   2   1   2      292.09      339.07      7.43 o 
   3   1   2     1275.59     1172.64     20.39 o 
   4   1   2     1043.35     1102.49     18.62 o 
   5   1   2      115.00      115.10      2.28 o 
   6   1   2      198.16      223.94      6.90 o 
   7   1   2        0.03        0.43      0.24 o 
   8   1   2        0.85        1.77      0.31 o 
   9   1   2      104.35      101.02      1.53 o 
  10   1   2        0.23        0.57      0.18 o 
  11   1   2        2.29        1.67      0.20 o 
 -11   2   2        1.15        1.37      0.80 o 
 -10   2   2        0.53        0.43      0.27 o 
  -9   2   2      316.59      336.13      5.27 o 
  -8   2   2      310.39      305.85      6.60 o 
  -7   2   2       13.77       11.14      0.64 o 
  -6   2   2        0.47        0.70      0.44 o 
  -5   2   2       73.69       71.68      1.33 o 
  -4   2   2     2477.31     2711.33     40.58 o 
  -3   2   2      825.63      824.07     15.02 o 
  -2   2   2      400.87      358.05      7.26 o 
  -1   2   2      316.55      282.08      7.83 o 
   0   2   2     1993.27     2309.16     56.50 o 
   1   2   2      374.02      401.51      8.44 o 
   2   2   2      244.56      258.49      5.76 o 
   3   2   2      803.58      715.96     11.68 o 
   4   2   2       25.73       19.86      1.16 o 
   5   2   2      146.43      153.16      4.21 o 
   6   2   2      103.33      106.31      3.40 o 
   7   2   2       12.26       14.73      0.47 o 
   8   2   2      109.21      116.42      1.76 o 
   9   2   2       21.54       22.91      0.71 o 
  10   2   2        0.65        0.56      0.23 o 
  11   2   2        2.01        2.14      0.61 o 
 -11   3   2       14.53       17.51      4.27 o 
 -10   3   2        1.34        0.68      0.33 o 
  -9   3   2        1.53        0.67      0.27 o 
  -8   3   2        6.12        5.85      0.53 o 
  -7   3   2        2.70        1.95      0.31 o 
  -6   3   2       27.67       28.12      1.08 o 
  -5   3   2       22.48       25.21      1.39 o 
  -4   3   2      254.58      272.55      4.96 o 
  -3   3   2       30.30       27.78      0.93 o 
  -2   3   2       31.28       31.53      0.97 o 
  -1   3   2        4.31        2.79      0.33 o 
   0   3   2       77.88       84.35      2.87 o 
   1   3   2      402.41      427.13      7.60 o 
   2   3   2       89.29       57.01      1.33 o 
   3   3   2      175.82      141.13      2.83 o 
   4   3   2        7.96        5.31      0.62 o 
   5   3   2        1.99        0.74      0.75 o 
   6   3   2        1.26        1.31      0.87 o 
   7   3   2        3.18        2.95      0.21 o 
   8   3   2       28.26       25.47      0.60 o 
   9   3   2       23.92       24.85      0.66 o 
  10   3   2        1.56        1.23      0.20 o 
 -11   4   2        1.07        0.99     10.27 o 
 -10   4   2        4.63        3.96      1.37 o 
  -9   4   2        2.09        0.90      0.29 o 
  -8   4   2       16.75       22.11      0.73 o 
  -7   4   2        7.79       10.76      0.39 o 
  -6   4   2        3.83        5.80      0.65 o 
  -5   4   2       13.37        8.06      0.58 o 
  -4   4   2        0.85        0.44      0.31 o 
  -3   4   2        5.39        6.83      0.45 o 
  -2   4   2        3.07        4.27      1.02 o 
  -1   4   2        0.30        2.49      0.30 o 
   0   4   2      110.74      113.94      2.61 o 
   1   4   2      384.28      443.43      7.45 o 
   2   4   2      654.03      764.04     14.78 o 
   3   4   2      184.48      196.29      4.52 o 
   4   4   2        0.12        0.65      0.29 o 
   5   4   2      939.46      931.19     13.98 o 
   6   4   2      243.53      237.56      3.27 o 
   7   4   2        3.53        7.50      0.33 o 
   8   4   2        3.49        4.93      0.45 o 
   9   4   2        2.76        2.86      0.35 o 
  10   4   2        0.00        0.18      0.51 o 
 -10   5   2        4.10        2.70      9.40 o 
  -9   5   2        2.40        4.39      0.42 o 
  -8   5   2        2.76        2.06      0.45 o 
  -7   5   2        0.75        0.35      0.26 o 
  -6   5   2      511.94      499.56      7.24 o 
  -5   5   2      167.13      170.85      2.66 o 
  -4   5   2       48.39       48.38      1.62 o 
  -3   5   2        1.31        4.42      0.67 o 
  -2   5   2      155.43      168.72      3.44 o 
  -1   5   2       13.67       14.43      0.60 o 
   0   5   2      138.96      143.03      2.80 o 
   1   5   2      223.27      212.42      4.11 o 
   2   5   2      113.85      128.43      3.20 o 
   3   5   2        7.18        6.28      0.55 o 
   4   5   2      391.81      373.07      4.64 o 
   5   5   2      226.79      205.28      2.80 o 
   6   5   2       12.50       10.53      0.46 o 
   7   5   2        0.03        1.23      0.23 o 
   8   5   2        0.27       -0.05      0.40 o 
   9   5   2        1.24        1.45      0.30 o 
  -9   6   2        1.86        1.00      0.31 o 
  -8   6   2        0.00       -0.06      0.48 o 
  -7   6   2        0.09        0.50      0.29 o 
  -6   6   2       40.31       37.01      0.84 o 
  -5   6   2      180.13      178.84      2.55 o 
  -4   6   2      315.77      295.21      3.85 o 
  -3   6   2        3.71        3.64      0.30 o 
  -2   6   2      104.32      113.97      1.91 o 
  -1   6   2      117.27      117.06      2.88 o 
   0   6   2       33.78       28.46      1.66 o 
   1   6   2       21.27       21.86      0.70 o 
   2   6   2       40.28       38.62      0.71 o 
   3   6   2        1.82        1.73      0.29 o 
   4   6   2        5.70        4.58      0.31 o 
   5   6   2        1.72        2.38      0.26 o 
   6   6   2        8.28        8.85      0.47 o 
   7   6   2        2.55        3.63      0.32 o 
   8   6   2       25.76       30.81      1.04 o 
  -8   7   2        0.01       -0.02      0.36 o 
  -7   7   2       13.25        9.45      0.86 o 
  -6   7   2        0.05        0.31      0.36 o 
  -5   7   2       11.31        7.05      0.42 o 
  -4   7   2       16.77       18.08      0.61 o 
  -3   7   2      125.98      124.61      1.95 o 
  -2   7   2      253.63      263.02      3.61 o 
  -1   7   2        1.55        1.95      0.32 o 
   0   7   2        0.25        1.10      0.24 o 
   1   7   2        3.46        4.10      0.29 o 
   2   7   2        4.88        3.62      0.32 o 
   3   7   2        0.12        0.07      0.25 o 
   4   7   2        2.87        2.49      0.26 o 
   5   7   2        0.02        0.15      0.27 o 
   6   7   2        0.29        2.58      1.11 o 
   7   7   2        0.23        0.33      0.52 o 
  -7   8   2        1.24        1.29      0.55 o 
  -6   8   2        0.44        0.11      0.24 o 
  -5   8   2        2.94        3.04      0.40 o 
  -4   8   2       13.34       15.30      0.84 o 
  -3   8   2       97.96      102.86      1.92 o 
  -2   8   2        1.26        0.99      0.28 o 
  -1   8   2        5.07        5.92      0.39 o 
   0   8   2        4.90        4.75      0.37 o 
   1   8   2        1.95        1.13      0.27 o 
   2   8   2        5.14        7.25      0.38 o 
   3   8   2       23.77       25.63      0.68 o 
   4   8   2        5.43        4.70      0.33 o 
   5   8   2        5.54        5.69      0.30 o 
   6   8   2       20.56       21.32      1.47 o 
  -5   9   2        5.41        4.51      0.37 o 
  -4   9   2        1.36        1.10      0.25 o 
  -3   9   2        0.59       -0.21      0.21 o 
  -2   9   2       10.35       11.68      0.77 o 
  -1   9   2        8.64        9.83      0.48 o 
   0   9   2        0.21        0.54      0.31 o 
   1   9   2        0.56        0.40      0.30 o 
   2   9   2        0.16        0.34      0.32 o 
   3   9   2       17.11       21.84      0.94 o 
   4   9   2        8.42        8.28      0.87 o 
 -12   1   3       16.34       17.24      0.64 o 
 -11   1   3        3.80        3.78      0.93 o 
 -10   1   3        7.36       12.95      0.68 o 
  -9   1   3      157.34      161.64      4.07 o 
  -8   1   3       12.31       10.88      0.41 o 
  -7   1   3        6.96       12.40      0.97 o 
  -6   1   3     1297.26     1374.24     23.81 o 
  -5   1   3       54.51       69.98      1.48 o 
  -4   1   3       40.02       29.36      0.83 o 
  -3   1   3      523.58      629.53     13.37 o 
  -2   1   3       77.04       73.92      1.55 o 
  -1   1   3     1054.42     1176.77     20.05 o 
   0   1   3    18590.39    14893.95    461.74 o 
   1   1   3     9484.94     8763.56    166.97 o 
   2   1   3     1666.09     1852.96     45.87 o 
   3   1   3       28.86       33.28      1.12 o 
   4   1   3      384.03      374.65      6.35 o 
   5   1   3      110.51      121.54      4.92 o 
   6   1   3        4.17        5.20      1.14 o 
   7   1   3      124.81      131.80      4.37 o 
   8   1   3       50.03       50.65      0.93 o 
   9   1   3      148.98      158.13      2.97 o 
  10   1   3        0.02       -0.05      0.23 o 
  11   1   3        0.15        0.14      0.15 o 
 -12   2   3        0.03        0.27      0.20 o 
 -11   2   3        3.92        1.97      0.35 o 
 -10   2   3       11.54       16.44      0.66 o 
  -9   2   3      130.48      124.53      2.45 o 
  -8   2   3       26.75       27.04      1.07 o 
  -7   2   3      269.72      268.85      5.74 o 
  -6   2   3      141.35      132.04      2.72 o 
  -5   2   3     1768.43     1921.15     28.23 o 
  -4   2   3        0.19        5.04      2.54 o 
  -3   2   3     1478.51     1431.29     24.11 o 
  -2   2   3       84.14       89.56      1.56 o 
  -1   2   3      676.73      604.22     11.69 o 
   0   2   3      239.64      166.34      3.86 o 
   1   2   3     1724.73     1743.62     32.48 o 
   2   2   3     1447.56     1423.06     33.64 o 
   3   2   3      449.68      454.71      8.91 o 
   4   2   3       93.78      110.20      2.75 o 
   5   2   3      139.92      140.37      3.84 o 
   6   2   3       88.47       83.42      3.95 o 
   7   2   3        0.21        0.51      0.26 o 
   8   2   3       19.52       18.78      0.53 o 
   9   2   3       38.63       37.94      1.20 o 
  10   2   3        0.40        0.58      0.18 o 
 -11   3   3       12.24       11.77      1.40 o 
 -10   3   3        7.18        6.95      0.98 o 
  -9   3   3       31.35       27.64      0.84 o 
  -8   3   3       82.93       66.60      1.55 o 
  -7   3   3        4.03        4.86      0.38 o 
  -6   3   3       19.13       17.78      0.84 o 
  -5   3   3      204.78      228.58      4.79 o 
  -4   3   3       15.17        9.23      0.67 o 
  -3   3   3      891.08     1075.64     20.73 o 
  -2   3   3      318.52      361.95      9.57 o 
  -1   3   3      132.00      155.44      3.34 o 
   0   3   3        9.33        9.82      0.73 o 
   1   3   3      227.26      221.75      4.81 o 
   2   3   3     1130.60     1117.08     28.33 o 
   3   3   3     1357.94     1395.03     25.47 o 
   4   3   3      244.31      248.77      6.16 o 
   5   3   3       38.89       31.91      1.59 o 
   6   3   3       11.33       11.69      0.43 o 
   7   3   3       49.01       50.16      0.94 o 
   8   3   3       49.58       47.68      0.85 o 
   9   3   3       20.10       23.46      0.64 o 
  10   3   3        4.31        4.36      1.21 o 
 -11   4   3        5.67        2.26     10.69 o 
 -10   4   3        6.03        7.77      0.63 o 
  -9   4   3       70.70       70.93      2.70 o 
  -8   4   3       58.49       50.54      1.15 o 
  -7   4   3      138.10      134.82      2.26 o 
  -6   4   3        0.03        0.71      0.41 o 
  -5   4   3      183.16      167.45      3.73 o 
  -4   4   3        1.46        0.95      0.32 o 
  -3   4   3      237.94      229.24      4.71 o 
  -2   4   3      424.69      426.73      8.44 o 
  -1   4   3        7.53        8.97      0.51 o 
   0   4   3      499.00      595.76     10.79 o 
   1   4   3      323.98      399.25      7.36 o 
   2   4   3      414.10      400.25      9.77 o 
   3   4   3        9.16        9.68      0.59 o 
   4   4   3       19.49       18.89      1.39 o 
   5   4   3       34.26       38.05      1.02 o 
   6   4   3        4.99        5.07      0.40 o 
   7   4   3      107.80      109.20      2.03 o 
   8   4   3       50.28       53.24      1.24 o 
   9   4   3       34.09       39.96      1.01 o 
  10   4   3        3.77        5.79      0.65 o 
 -10   5   3       18.32       23.25      4.37 o 
  -9   5   3        3.80        1.51      0.37 o 
  -8   5   3        0.10        0.87      0.42 o 
  -7   5   3       37.54       40.37      0.96 o 
  -6   5   3      145.61      125.88      2.24 o 
  -5   5   3        4.19        4.09      0.30 o 
  -4   5   3       19.46       16.07      1.38 o 
  -3   5   3       33.26       38.01      1.38 o 
  -2   5   3        0.08        2.04      0.66 o 
  -1   5   3      121.51      156.41      3.64 o 
   0   5   3      192.53      210.13      4.64 o 
   1   5   3       33.04       33.28      1.07 o 
   2   5   3       41.09       46.42      1.68 o 
   3   5   3       50.56       53.15      3.29 o 
   4   5   3       23.14       23.24      0.61 o 
   5   5   3       81.06       79.36      1.84 o 
   6   5   3      173.51      157.39      2.50 o 
   7   5   3       12.37        7.86      0.37 o 
   8   5   3        0.00        0.19      0.42 o 
   9   5   3        1.83        2.61      0.30 o 
  -9   6   3       10.73       10.02      0.75 o 
  -8   6   3       40.21       46.80      2.30 o 
  -7   6   3      144.15      143.29      3.20 o 
  -6   6   3        5.03        3.23      0.48 o 
  -5   6   3      214.12      197.43      2.85 o 
  -4   6   3       26.84       22.43      0.56 o 
  -3   6   3      104.77       93.81      1.53 o 
  -2   6   3        3.72        4.93      0.35 o 
  -1   6   3       21.38       26.18      1.09 o 
   0   6   3      512.71      509.92      8.64 o 
   1   6   3       17.75       17.96      0.69 o 
   2   6   3        1.88        1.87      0.23 o 
   3   6   3       51.04       57.45      1.01 o 
   4   6   3       15.44       13.01      0.46 o 
   5   6   3        4.48        6.44      0.38 o 
   6   6   3        1.41        0.78      0.29 o 
   7   6   3        2.31        3.14      0.55 o 
   8   6   3        7.71        9.70      0.61 o 
  -8   7   3        7.68        5.89      0.46 o 
  -7   7   3        6.18        4.32      0.55 o 
  -6   7   3        5.72        5.83      0.46 o 
  -5   7   3       45.36       46.17      1.06 o 
  -4   7   3        1.23        0.71      0.24 o 
  -3   7   3        8.65        7.27      0.40 o 
  -2   7   3       58.45       65.93      1.19 o 
  -1   7   3       26.59       25.12      0.69 o 
   0   7   3        6.79        5.80      0.34 o 
   1   7   3       14.39       10.59      0.45 o 
   2   7   3       10.58        6.97      0.42 o 
   3   7   3       45.16       43.87      1.06 o 
   4   7   3       28.97       30.38      0.76 o 
   5   7   3        5.20        5.88      0.37 o 
   6   7   3        0.24        0.36      0.20 o 
   7   7   3        0.13        0.15      0.49 o 
  -7   8   3       18.20       11.95      0.74 o 
  -6   8   3       13.85       18.32      0.54 o 
  -5   8   3       35.23       33.59      0.95 o 
  -4   8   3        0.92        1.96      0.28 o 
  -3   8   3        0.82        0.64      0.24 o 
  -2   8   3      138.40      142.30      2.23 o 
  -1   8   3        3.84        5.24      0.48 o 
   0   8   3      120.29      127.86      2.54 o 
   1   8   3       43.09       51.53      1.11 o 
   2   8   3      111.03      110.94      1.90 o 
   3   8   3        2.67        1.36      0.26 o 
   4   8   3       20.06       24.79      0.64 o 
   5   8   3       14.00       16.11      0.73 o 
   6   8   3        0.45        0.94      0.32 o 
  -5   9   3        0.00       -0.27      0.28 o 
  -4   9   3       21.24       22.26      1.21 o 
  -3   9   3        0.83        1.16      0.22 o 
  -2   9   3        0.38        0.13      0.35 o 
  -1   9   3       23.37       27.91      0.81 o 
   0   9   3        0.12        0.50      0.28 o 
   1   9   3       25.41       26.63      0.80 o 
   2   9   3        0.48        1.08      0.30 o 
   3   9   3        0.00       -0.15      0.32 o 
 -12   0   4        0.56        1.28      0.26 o 
 -11   0   4       17.92       25.25      1.20 o 
 -10   0   4       84.00       75.74      5.07 o 
  -9   0   4       31.99       36.26      5.45 o 
  -8   0   4       10.87       12.52      2.05 o 
  -7   0   4      176.50      182.65      4.93 o 
  -6   0   4      949.51     1064.45     24.72 o 
  -5   0   4      287.37      271.71      9.08 o 
  -4   0   4      536.24      502.83     17.93 o 
  -3   0   4      509.63      598.31     16.63 o 
  -2   0   4      666.85      803.80     24.57 o 
  -1   0   4     4985.97     4843.02    142.48 o 
   0   0   4      318.17      337.64     11.45 o 
   1   0   4        6.72        5.80      0.84 o 
   2   0   4     1421.38     1429.49     42.65 o 
   3   0   4      413.50      414.40     11.45 o 
   4   0   4       47.39       54.63      2.06 o 
   5   0   4     1557.80     1663.92     52.00 o 
   6   0   4       71.37       71.76      4.62 o 
   7   0   4      301.49      304.57      5.11 o 
   8   0   4      135.49      138.07      2.77 o 
   9   0   4       62.13       66.50      1.69 o 
  10   0   4       44.29       47.57      1.76 o 
 -12   1   4       23.37       31.15      1.36 o 
 -11   1   4        0.20       -0.30      0.87 o 
 -10   1   4        0.39        0.50      0.37 o 
  -9   1   4       49.90       50.88      1.26 o 
  -8   1   4      196.70      179.80      2.75 o 
  -7   1   4       18.24       26.78      1.10 o 
  -6   1   4        5.71        8.53      1.74 o 
  -5   1   4        5.35       10.18      0.91 o 
  -4   1   4     2360.39     2453.53     39.93 o 
  -3   1   4       36.40       34.11      1.76 o 
  -2   1   4      794.25      763.82     15.69 o 
  -1   1   4     1608.15     1540.39     26.78 o 
   0   1   4    13532.62    11239.99    181.00 o 
   1   1   4       15.87        6.38      0.46 o 
   2   1   4     1243.10     1280.36     28.25 o 
   3   1   4      175.14      126.63      2.81 o 
   4   1   4      158.27      161.64      3.10 o 
   5   1   4       60.89       59.82      2.38 o 
   6   1   4        5.24        6.19      1.02 o 
   7   1   4        5.02        4.32      0.35 o 
   8   1   4       13.01       15.86      0.43 o 
   9   1   4       76.86       86.65      1.39 o 
  10   1   4        5.10        3.45      0.37 o 
 -12   2   4        0.07        0.21      0.20 o 
 -11   2   4        1.50        1.32      0.81 o 
 -10   2   4       41.54       34.88      2.06 o 
  -9   2   4       20.96       22.96      0.88 o 
  -8   2   4     1181.48     1204.47     19.11 o 
  -7   2   4       57.56       60.24      2.34 o 
  -6   2   4       44.32       38.55      1.15 o 
  -5   2   4      573.21      545.86      9.91 o 
  -4   2   4      395.80      419.59      7.47 o 
  -3   2   4        5.19        3.47      0.24 o 
  -2   2   4      845.44      976.38     14.86 o 
  -1   2   4      208.46      212.82      4.24 o 
   0   2   4     2679.82     2758.97     43.75 o 
   1   2   4     2158.85     2219.64     42.79 o 
   2   2   4     1327.99     1427.35     28.84 o 
   3   2   4      204.29      205.49      4.47 o 
   4   2   4       82.63       89.93      2.64 o 
   5   2   4      275.35      285.25      6.59 o 
   6   2   4       51.98       54.93      1.64 o 
   7   2   4       63.48       66.26      1.42 o 
   8   2   4        7.74        8.93      0.38 o 
   9   2   4        0.04        0.22      0.16 o 
  10   2   4        8.22        7.46      0.48 o 
 -11   3   4        3.35        1.22     11.87 o 
 -10   3   4        8.43        5.87      0.64 o 
  -9   3   4      177.98      182.22      8.82 o 
  -8   3   4       78.61       75.04      1.60 o 
  -7   3   4       55.13       68.18      2.50 o 
  -6   3   4        1.32        2.86      0.40 o 
  -5   3   4      219.10      219.98      4.56 o 
  -4   3   4      172.34      164.28      3.38 o 
  -3   3   4      409.05      430.89     10.65 o 
  -2   3   4      293.25      287.89      6.11 o 
  -1   3   4     1258.80     1138.45     22.52 o 
   0   3   4      158.55      203.53      3.85 o 
   1   3   4      954.74      897.82     20.22 o 
   2   3   4       22.38       27.04      1.79 o 
   3   3   4      394.18      368.26      7.77 o 
   4   3   4      153.40      138.86      4.03 o 
   5   3   4      103.15      106.19      4.01 o 
   6   3   4       23.22       21.90      0.78 o 
   7   3   4       60.43       59.78      1.01 o 
   8   3   4       11.36        9.58      0.45 o 
   9   3   4        7.89       11.12      0.48 o 
  10   3   4        0.63        0.26      0.17 o 
 -11   4   4        0.07       -0.12      1.31 o 
 -10   4   4       25.58       25.64      2.25 o 
  -9   4   4        6.95        6.67      0.40 o 
  -8   4   4       10.69        9.95      0.49 o 
  -7   4   4        0.46       -0.41      0.41 o 
  -6   4   4      198.76      197.44      3.19 o 
  -5   4   4      133.48      144.97      3.95 o 
  -4   4   4       75.55       87.52      2.48 o 
  -3   4   4      273.05      276.28      6.00 o 
  -2   4   4      491.23      578.67     11.28 o 
  -1   4   4        6.48       10.64      4.78 o 
   0   4   4      509.16      517.45      8.71 o 
   1   4   4       12.19       10.61      0.54 o 
   2   4   4      113.09      114.64      3.46 o 
   3   4   4        1.22        0.47      0.45 o 
   4   4   4      225.14      259.06      6.25 o 
   5   4   4      159.24      137.76      2.66 o 
   6   4   4       25.10       20.20      0.62 o 
   7   4   4        7.21        6.17      0.31 o 
   8   4   4       57.57       59.26      1.42 o 
   9   4   4       63.24       73.91      1.69 o 
 -10   5   4        2.33       12.42     11.15 o 
  -9   5   4      109.82      130.98      6.25 o 
  -8   5   4       26.28       25.50      0.95 o 
  -7   5   4       10.24       13.33      0.45 o 
  -6   5   4       99.03       89.77      1.70 o 
  -5   5   4       38.63       34.44      0.84 o 
  -4   5   4       50.55       55.48      1.58 o 
  -3   5   4      359.65      335.29      8.61 o 
  -2   5   4      625.68      640.99     14.32 o 
  -1   5   4      242.97      227.31      5.67 o 
   0   5   4       13.91       15.29      1.10 o 
   1   5   4      243.10      209.69      5.11 o 
   2   5   4        0.17        0.70      0.38 o 
   3   5   4       50.09       46.02      1.15 o 
   4   5   4       14.15       14.30      0.47 o 
   5   5   4       90.25       95.71      1.57 o 
   6   5   4       90.76       94.10      2.22 o 
   7   5   4        6.52        7.05      0.51 o 
   8   5   4        2.93        3.94      0.46 o 
   9   5   4        2.13        3.09      0.49 o 
  -9   6   4        2.09        2.72      0.40 o 
  -8   6   4        0.31        1.76      0.39 o 
  -7   6   4        7.41        7.95      0.41 o 
  -6   6   4       82.83       78.33      1.58 o 
  -5   6   4       61.54       73.39      1.36 o 
  -4   6   4       67.33       65.31      1.26 o 
  -3   6   4      253.85      255.70      3.84 o 
  -2   6   4       78.55       72.87      1.37 o 
  -1   6   4        0.05       -0.09      0.24 o 
   0   6   4       13.66       16.03      0.54 o 
   1   6   4       82.71       78.16      1.66 o 
   2   6   4      131.33      114.21      1.66 o 
   3   6   4        5.78        4.53      0.33 o 
   4   6   4        5.72        4.18      0.30 o 
   5   6   4        3.96        2.88      0.26 o 
   6   6   4        1.54        1.02      0.28 o 
   7   6   4        5.81        5.14      0.59 o 
   8   6   4        0.46        0.31      0.35 o 
  -8   7   4        6.27        3.81      0.41 o 
  -7   7   4       75.38       84.77      3.48 o 
  -6   7   4      102.82      101.89      2.00 o 
  -5   7   4      194.77      212.30      3.26 o 
  -4   7   4        4.65        3.25      0.28 o 
  -3   7   4       84.18       83.39      1.45 o 
  -2   7   4       36.39       34.71      0.80 o 
  -1   7   4      137.92      128.92      2.08 o 
   0   7   4       31.09       31.76      0.81 o 
   1   7   4      471.04      471.69      6.38 o 
   2   7   4        1.05        0.45      0.31 o 
   3   7   4       31.70       31.15      0.77 o 
   4   7   4       26.21       31.34      0.95 o 
   5   7   4        2.97        1.25      0.37 o 
   6   7   4       24.78       27.18      0.84 o 
   7   7   4        0.05        0.60      0.47 o 
  -7   8   4        0.68        0.83      0.54 o 
  -6   8   4       19.99       18.01      0.53 o 
  -5   8   4       13.04       12.93      0.50 o 
  -4   8   4        9.41        9.08      0.48 o 
  -3   8   4        0.42        0.66      0.25 o 
  -2   8   4        3.18        2.90      0.30 o 
  -1   8   4        1.48        1.51      0.31 o 
   0   8   4        6.32        6.05      0.33 o 
   1   8   4        7.28        7.15      0.89 o 
   2   8   4       11.69       13.91      0.66 o 
   3   8   4       17.65       20.26      0.62 o 
   4   8   4        0.97        0.84      0.24 o 
   5   8   4        0.00       -0.09      0.17 o 
  -5   9   4        4.99        4.45      0.42 o 
  -4   9   4       12.22       10.27      0.74 o 
  -3   9   4        0.07       -0.19      0.19 o 
  -2   9   4       18.38       21.21      1.37 o 
  -1   9   4       52.79       62.94      1.53 o 
   0   9   4       10.75       11.71      0.49 o 
   1   9   4       14.67       15.54      0.54 o 
   2   9   4        5.91        5.62      0.37 o 
   3   9   4        4.20        3.29      0.43 o 
 -11   1   5       13.40        8.38      1.81 o 
 -10   1   5       22.22       21.81      1.93 o 
  -9   1   5      282.73      278.03      5.89 o 
  -8   1   5       75.26       76.85      1.65 o 
  -7   1   5        3.07        7.12      0.95 o 
  -6   1   5      199.47      239.15      4.88 o 
  -5   1   5       35.52       47.56      2.88 o 
  -4   1   5       13.29        7.44      0.77 o 
  -3   1   5      201.99      219.70      7.29 o 
  -2   1   5     4845.17     4728.93    105.33 o 
  -1   1   5       30.38       42.95      1.10 o 
   0   1   5     2882.39     2845.14     52.99 o 
   1   1   5      619.91      641.18     12.78 o 
   2   1   5       56.60       52.31      2.27 o 
   3   1   5        0.73        1.02      0.53 o 
   4   1   5      103.91      109.01      4.02 o 
   5   1   5       12.29       11.41      1.02 o 
   6   1   5      107.89      109.86      1.74 o 
   7   1   5        0.04       -0.20      0.27 o 
   8   1   5       28.38       32.85      0.69 o 
   9   1   5        0.03        0.08      0.16 o 
  10   1   5        4.13        4.89      0.43 o 
 -12   2   5        7.27        7.41      0.46 o 
 -11   2   5        0.01        0.08      0.46 o 
 -10   2   5        6.72        8.05      0.46 o 
  -9   2   5       20.01       15.54      1.11 o 
  -8   2   5      110.19      107.51      3.26 o 
  -7   2   5        2.94        3.46      1.53 o 
  -6   2   5       92.29       83.30      2.92 o 
  -5   2   5       50.36       48.84      1.48 o 
  -4   2   5      830.97      902.77     15.31 o 
  -3   2   5     1084.78     1040.53     18.89 o 
  -2   2   5      464.58      472.26      8.19 o 
  -1   2   5        0.11        0.25      0.30 o 
   0   2   5      953.73     1027.81     17.93 o 
   1   2   5      289.47      367.72      7.70 o 
   2   2   5       88.62       83.56      2.38 o 
   3   2   5        0.98        3.66      1.11 o 
   4   2   5        2.11        4.81      1.23 o 
   5   2   5      160.37      151.21      5.02 o 
   6   2   5       67.24       72.03      1.95 o 
   7   2   5       14.43       12.51      0.59 o 
   8   2   5       23.07       20.86      0.66 o 
   9   2   5        5.66        6.76      0.30 o 
  10   2   5        1.32        0.45      0.20 o 
 -11   3   5        1.68        0.40      0.56 o 
 -10   3   5       10.90       12.95      0.69 o 
  -9   3   5       42.70       37.12      1.04 o 
  -8   3   5      337.59      324.19      8.06 o 
  -7   3   5      290.77      279.06      4.78 o 
  -6   3   5      251.75      254.37      5.97 o 
  -5   3   5       55.08       55.07      1.55 o 
  -4   3   5      240.26      238.63      4.97 o 
  -3   3   5        1.02        0.65      0.50 o 
  -2   3   5      156.84      157.89      3.42 o 
  -1   3   5      170.22      175.39      4.19 o 
   0   3   5      697.88      730.05     13.36 o 
   1   3   5      359.33      331.78      8.45 o 
   2   3   5      336.59      361.66      8.83 o 
   3   3   5       13.52       15.68      1.79 o 
   4   3   5       14.96       18.93      2.04 o 
   5   3   5      118.22      116.92      2.41 o 
   6   3   5      392.34      385.25      5.67 o 
   7   3   5       79.13       82.42      1.77 o 
   8   3   5       13.32       13.48      0.53 o 
   9   3   5       42.59       46.08      1.52 o 
 -11   4   5        8.81        5.94      1.81 o 
 -10   4   5       22.47       24.96      3.95 o 
  -9   4   5       40.62       41.96      1.94 o 
  -8   4   5       33.22       38.99      1.03 o 
  -7   4   5       68.21       58.19      1.42 o 
  -6   4   5      160.32      160.07      3.05 o 
  -5   4   5      252.41      265.33      6.03 o 
  -4   4   5       25.18       26.81      1.20 o 
  -3   4   5      274.91      291.33      6.58 o 
  -2   4   5        5.07        7.01      0.74 o 
  -1   4   5      476.44      464.81     10.87 o 
   0   4   5      158.13      143.52      3.88 o 
   1   4   5       90.07       92.26      2.69 o 
   2   4   5       90.04       79.75      2.47 o 
   3   4   5      142.32      143.84      3.34 o 
   4   4   5       14.70       12.05      0.46 o 
   5   4   5      249.19      232.20      2.99 o 
   6   4   5       89.63       97.00      2.52 o 
   7   4   5       24.24       27.38      0.72 o 
   8   4   5        2.50        2.52      0.27 o 
   9   4   5       10.29        8.19      0.79 o 
 -10   5   5        1.93        3.52      0.91 o 
  -9   5   5        0.05       -0.21      0.33 o 
  -8   5   5        9.19        5.59      0.67 o 
  -7   5   5       24.60       18.76      0.52 o 
  -6   5   5       94.45       88.19      1.70 o 
  -5   5   5      171.15      165.72      2.49 o 
  -4   5   5       39.28       40.02      1.28 o 
  -3   5   5        0.09        2.37      1.19 o 
  -2   5   5        4.90        5.20      0.73 o 
  -1   5   5       24.24       24.29      1.32 o 
   0   5   5       14.82       24.78      1.74 o 
   1   5   5      110.34      107.88      4.76 o 
   2   5   5      103.10       94.71      2.45 o 
   3   5   5       82.47       77.54      1.19 o 
   4   5   5        0.38        0.09      0.26 o 
   5   5   5        2.29        2.05      0.27 o 
   6   5   5        1.50        1.92      0.34 o 
   7   5   5        0.42        0.01      0.33 o 
   8   5   5        8.86       10.04      0.53 o 
  -9   6   5        0.64        0.10      0.49 o 
  -8   6   5       67.01       65.54      2.94 o 
  -7   6   5       17.42       18.70      0.79 o 
  -6   6   5      107.93       97.02      2.05 o 
  -5   6   5       87.61       94.08      1.75 o 
  -4   6   5      115.56      117.49      1.86 o 
  -3   6   5        0.25        0.16      0.22 o 
  -2   6   5      420.49      397.95      5.29 o 
  -1   6   5      657.70      676.09      8.18 o 
   0   6   5        4.33        4.62      0.35 o 
   1   6   5        0.36        0.69      0.36 o 
   2   6   5      116.00       95.72      3.21 o 
   3   6   5        0.64        1.14      0.29 o 
   4   6   5       19.12       16.46      0.46 o 
   5   6   5       21.77       21.34      0.68 o 
   6   6   5        0.40        2.39      0.31 o 
   7   6   5       19.13       19.18      0.76 o 
  -8   7   5        0.44        0.40      0.40 o 
  -7   7   5        9.44       10.39      0.95 o 
  -6   7   5        9.87        7.99      0.49 o 
  -5   7   5       13.31       12.93      0.52 o 
  -4   7   5       73.69       81.79      1.63 o 
  -3   7   5       84.48       90.41      1.63 o 
  -2   7   5       53.42       56.42      1.10 o 
  -1   7   5       41.71       40.30      0.88 o 
   0   7   5        3.57        4.86      0.34 o 
   1   7   5       27.54       23.28      0.67 o 
   2   7   5       11.97        9.35      0.48 o 
   3   7   5        1.64        0.20      0.28 o 
   4   7   5       19.65       18.60      0.87 o 
   5   7   5        9.99        8.81      0.46 o 
   6   7   5        0.91        1.95      0.28 o 
  -7   8   5        7.06        5.62      0.72 o 
  -6   8   5        1.21        2.26      0.38 o 
  -5   8   5        1.94        1.99      0.30 o 
  -4   8   5       11.80        9.91      0.41 o 
  -3   8   5       18.76       23.06      0.80 o 
  -2   8   5        1.96        2.65      0.29 o 
  -1   8   5        9.45        9.03      0.70 o 
   0   8   5       10.97       12.38      0.58 o 
   1   8   5        0.15        1.56      0.53 o 
   2   8   5        5.51        3.22      0.48 o 
   3   8   5        4.06        3.67      0.29 o 
   4   8   5       11.72        8.44      0.46 o 
   5   8   5        0.85        1.49      0.21 o 
  -4   9   5        0.03       -0.21      0.21 o 
  -3   9   5        8.61        8.20      0.53 o 
  -2   9   5        2.65        3.62      0.41 o 
  -1   9   5        1.41        1.90      0.31 o 
   0   9   5        0.41        0.64      0.34 o 
   1   9   5        0.91        0.51      0.32 o 
   2   9   5        2.60        2.51      0.37 o 
 -12   0   6       90.44       98.21      3.94 o 
 -11   0   6        9.95       12.53      3.52 o 
 -10   0   6       46.27       56.14     11.40 o 
  -9   0   6       21.05       21.83      5.56 o 
  -8   0   6     1298.26     1204.83     60.94 o 
  -7   0   6      198.85      213.20      8.03 o 
  -6   0   6      186.59      207.52      7.41 o 
  -5   0   6      272.32      270.85      7.50 o 
  -4   0   6       41.36       27.27      1.95 o 
  -3   0   6      301.42      301.21     12.91 o 
  -2   0   6       12.99       21.69      1.52 o 
  -1   0   6      353.77      298.11      8.07 o 
   0   0   6     2524.35     2475.12     62.48 o 
   1   0   6      464.62      426.91     10.87 o 
   2   0   6       11.61        9.98      2.63 o 
   3   0   6       41.22       39.84      1.93 o 
   4   0   6        3.09        1.46      1.48 o 
   5   0   6        0.40        0.55      1.45 o 
   6   0   6        9.42       12.20      0.98 o 
   7   0   6        0.11        0.43      0.34 o 
   8   0   6        2.79        3.69      0.34 o 
   9   0   6      187.53      198.50      9.78 o 
 -12   1   6        1.20        0.98      0.24 o 
 -11   1   6        0.00        0.27      0.82 o 
 -10   1   6        2.89        3.82      0.46 o 
  -9   1   6      248.36      245.22     10.41 o 
  -8   1   6      262.23      256.63      8.68 o 
  -7   1   6        0.02       -0.52      1.07 o 
  -6   1   6      821.03      815.61     18.91 o 
  -5   1   6      191.28      225.17      4.93 o 
  -4   1   6      367.49      417.73      8.21 o 
  -3   1   6      619.94      647.51     15.48 o 
  -2   1   6      429.19      466.33      9.01 o 
  -1   1   6      464.85      524.76     10.15 o 
   0   1   6      236.79      272.81      5.67 o 
   1   1   6       83.54       67.57      1.65 o 
   2   1   6      162.29      148.06      7.06 o 
   3   1   6       74.44       88.49      3.01 o 
   4   1   6      197.04      215.08      7.85 o 
   5   1   6       92.14       91.88      2.74 o 
   6   1   6       33.78       35.88      0.76 o 
   7   1   6        3.31        3.79      0.30 o 
   8   1   6       17.28       18.19      0.55 o 
   9   1   6        0.82        1.39      0.26 o 
  10   1   6        6.38        5.13      0.79 o 
 -12   2   6        1.69        0.53      0.22 o 
 -11   2   6        2.63        3.00      0.53 o 
 -10   2   6       21.74       24.06      2.34 o 
  -9   2   6       28.44       21.94      0.85 o 
  -8   2   6        1.22        0.52      0.43 o 
  -7   2   6       96.36       74.09      5.29 o 
  -6   2   6        2.22        2.51      1.03 o 
  -5   2   6      267.48      290.84      6.89 o 
  -4   2   6      197.13      209.81      4.00 o 
  -3   2   6       21.30       23.95      1.06 o 
  -2   2   6       26.94       20.83      1.66 o 
  -1   2   6      486.58      540.20     10.29 o 
   0   2   6     1000.11      985.38     19.14 o 
   1   2   6      260.12      249.17      4.94 o 
   2   2   6       10.56       14.65      1.25 o 
   3   2   6      291.71      286.99     10.65 o 
   4   2   6        9.74       11.18      1.35 o 
   5   2   6       49.00       48.06      1.98 o 
   6   2   6       43.36       41.03      1.09 o 
   7   2   6        9.12        8.61      0.53 o 
   8   2   6        0.62        0.63      0.31 o 
   9   2   6        0.22        0.16      0.17 o 
 -11   3   6        0.02        0.00      0.64 o 
 -10   3   6        0.01       -0.08      0.46 o 
  -9   3   6       15.80       10.86      0.57 o 
  -8   3   6        0.75        2.35      0.99 o 
  -7   3   6        1.61        4.08      0.50 o 
  -6   3   6      113.70      115.80      4.20 o 
  -5   3   6       19.25       27.24      2.46 o 
  -4   3   6     1771.97     1680.15     35.13 o 
  -3   3   6      213.84      224.61      5.56 o 
  -2   3   6        0.52        3.36      0.65 o 
  -1   3   6      118.03       93.19      2.25 o 
   0   3   6      846.42      932.46     20.74 o 
   1   3   6     1191.43     1333.75     29.67 o 
   2   3   6      284.40      345.39     16.62 o 
   3   3   6       97.52       82.81      5.97 o 
   4   3   6      122.84      136.85      4.83 o 
   5   3   6       72.77       72.93      1.51 o 
   6   3   6      111.07      119.68      2.20 o 
   7   3   6       39.82       42.43      1.47 o 
   8   3   6        2.07        3.37      0.39 o 
   9   3   6       10.18        8.33      0.42 o 
 -11   4   6        0.35        0.57      0.27 o 
 -10   4   6        0.08        0.35      0.41 o 
  -9   4   6        1.76        3.37      0.37 o 
  -8   4   6        0.26        0.18      0.26 o 
  -7   4   6        9.04        7.23      0.44 o 
  -6   4   6       15.91       11.90      0.36 o 
  -5   4   6      137.44      138.08      4.13 o 
  -4   4   6        4.83        5.36      1.06 o 
  -3   4   6        4.35        7.04      1.12 o 
  -2   4   6       12.42       18.37      1.05 o 
  -1   4   6       41.90       59.60      2.58 o 
   0   4   6       77.51       71.94      3.43 o 
   1   4   6       24.33       18.93      0.92 o 
   2   4   6        6.26        4.50      0.66 o 
   3   4   6        0.19       20.45     12.82 o 
   4   4   6      134.16      128.58      1.91 o 
   5   4   6      127.70      118.67      2.00 o 
   6   4   6       59.75       62.43      1.70 o 
   7   4   6        1.27        0.43      0.33 o 
   8   4   6        0.33        0.87      0.25 o 
   9   4   6        1.88        1.59      0.41 o 
 -10   5   6        0.57        1.55      1.29 o 
  -9   5   6        0.89        1.20      1.01 o 
  -8   5   6        2.64        1.61      0.40 o 
  -7   5   6       20.80       18.49      0.80 o 
  -6   5   6       39.89       37.25      0.96 o 
  -5   5   6        0.07        1.16      0.23 o 
  -4   5   6       25.95       27.06      0.65 o 
  -3   5   6       22.77       18.65      1.21 o 
  -2   5   6      147.46      139.15      4.22 o 
  -1   5   6       28.24       26.32      1.63 o 
   0   5   6       54.65       34.78      3.76 o 
   1   5   6       49.68       48.71      2.36 o 
   2   5   6        6.79        5.96      0.34 o 
   3   5   6       29.26       22.36      0.56 o 
   4   5   6       61.34       64.29      1.40 o 
   5   5   6       39.68       35.32      1.25 o 
   6   5   6        0.61        1.29      0.31 o 
   7   5   6        3.06        2.46      0.32 o 
   8   5   6        0.90        0.07      0.30 o 
  -9   6   6        0.01        0.65      0.30 o 
  -8   6   6        1.35        2.49      0.38 o 
  -7   6   6       13.22        6.67      0.58 o 
  -6   6   6       10.20       10.90      0.56 o 
  -5   6   6      180.64      165.73      2.53 o 
  -4   6   6       20.64       22.07      0.57 o 
  -3   6   6       91.72       93.50      1.66 o 
  -2   6   6      138.53      139.41      2.26 o 
  -1   6   6       18.56       19.17      0.50 o 
   0   6   6       17.06       14.63      0.53 o 
   1   6   6       68.48       66.95      1.39 o 
   2   6   6        2.61        0.90      0.26 o 
   3   6   6        8.09        6.44      0.41 o 
   4   6   6       54.41       59.65      1.38 o 
   5   6   6        2.22        2.07      0.31 o 
   6   6   6        3.77        3.44      0.34 o 
   7   6   6        0.05        0.45      0.38 o 
  -8   7   6        8.66        6.53      0.54 o 
  -7   7   6        1.03        0.52      0.42 o 
  -6   7   6       78.89       81.39      1.97 o 
  -5   7   6      113.00      107.10      1.97 o 
  -4   7   6      124.25      135.28      2.34 o 
  -3   7   6       58.90       67.39      1.14 o 
  -2   7   6       10.07        9.17      0.38 o 
  -1   7   6       12.42       11.84      0.45 o 
   0   7   6       60.08       64.55      1.24 o 
   1   7   6       23.50       23.26      0.64 o 
   2   7   6      115.85      125.91      2.47 o 
   3   7   6        0.11       -0.27      0.28 o 
   4   7   6        0.02        0.13      0.22 o 
   5   7   6        0.21       -0.14      0.22 o 
   6   7   6       12.41       10.50      0.75 o 
  -7   8   6        1.25        1.55      0.55 o 
  -6   8   6        0.49        1.41      0.38 o 
  -5   8   6       19.76       18.11      0.56 o 
  -4   8   6        3.45        3.01      0.29 o 
  -3   8   6       14.18       19.88      0.72 o 
  -2   8   6        0.19        0.83      0.25 o 
  -1   8   6        2.89        4.58      0.54 o 
   0   8   6        2.29        4.01      0.39 o 
   1   8   6        6.54        5.47      0.47 o 
   2   8   6        2.39        2.94      0.51 o 
   3   8   6        2.54        2.54      0.31 o 
   4   8   6        0.36        0.52      0.19 o 
  -4   9   6        4.49        3.66      0.26 o 
  -3   9   6        7.16        5.63      0.40 o 
  -2   9   6       11.24       11.40      0.88 o 
  -1   9   6       11.67       13.71      0.66 o 
   0   9   6        0.31       -0.03      0.24 o 
   1   9   6        0.94        0.85      0.24 o 
   2   9   6       17.07       19.48      1.52 o 
 -12   1   7        2.79        2.57      0.28 o 
 -11   1   7       25.88       25.87      7.33 o 
 -10   1   7        0.57        0.58      0.34 o 
  -9   1   7       18.45       15.84      1.36 o 
  -8   1   7      463.29      437.35     15.60 o 
  -7   1   7      517.27      502.85     13.38 o 
  -6   1   7      517.00      548.38     14.85 o 
  -5   1   7      625.99      640.23     12.45 o 
  -4   1   7     1711.44     1795.96     33.28 o 
  -3   1   7      104.57       90.53      2.25 o 
  -2   1   7      348.73      346.95      6.76 o 
  -1   1   7     1353.42     1515.26     28.29 o 
   0   1   7      379.52      443.44      8.46 o 
   1   1   7      672.29      618.44     11.30 o 
   2   1   7      392.04      361.93      7.27 o 
   3   1   7       83.43       85.49      6.16 o 
   4   1   7       52.96       47.40      2.66 o 
   5   1   7       75.01       66.41      1.81 o 
   6   1   7       76.68       72.88      1.65 o 
   7   1   7        6.50        5.74      0.34 o 
   8   1   7        0.57        1.19      0.28 o 
   9   1   7       12.42       13.78      0.78 o 
 -12   2   7        1.98        1.94      0.26 o 
 -11   2   7        0.09        0.33      0.41 o 
 -10   2   7        0.17        0.21      0.38 o 
  -9   2   7        0.04       -0.21      0.48 o 
  -8   2   7       41.39       44.43      1.52 o 
  -7   2   7        3.14        1.83      0.26 o 
  -6   2   7      254.11      261.28      7.55 o 
  -5   2   7      112.21      119.61      3.64 o 
  -4   2   7       92.98       90.99      2.63 o 
  -3   2   7       68.82       98.51      2.46 o 
  -2   2   7       27.31       24.49      1.00 o 
  -1   2   7      369.81      413.89      8.53 o 
   0   2   7     1401.00     1299.67     25.41 o 
   1   2   7     1120.74     1185.14     22.92 o 
   2   2   7        4.33        2.21      1.02 o 
   3   2   7      141.89      129.47      7.70 o 
   4   2   7       21.14       16.06      1.78 o 
   5   2   7       26.16       28.03      1.18 o 
   6   2   7        2.28        2.05      0.35 o 
   7   2   7        1.28        1.79      0.35 o 
   8   2   7       15.75       17.50      1.00 o 
   9   2   7        0.25        0.27      0.15 o 
 -11   3   7        0.31        0.13      0.65 o 
 -10   3   7       17.16       16.77      2.98 o 
  -9   3   7      200.37      180.70      3.91 o 
  -8   3   7      305.81      292.22      6.19 o 
  -7   3   7       91.67       79.77      1.69 o 
  -6   3   7      445.36      404.10     19.39 o 
  -5   3   7      237.68      276.03     10.32 o 
  -4   3   7      348.30      379.07     13.09 o 
  -3   3   7       12.53        9.71      1.64 o 
  -2   3   7       56.39       53.37      1.93 o 
  -1   3   7      220.38      239.64      6.06 o 
   0   3   7      334.48      323.56     12.44 o 
   1   3   7        1.32        1.12      1.08 o 
   2   3   7       13.71       12.27      1.85 o 
   3   3   7        9.52        6.84      2.21 o 
   4   3   7       24.38       23.39      0.63 o 
   5   3   7        0.49        0.33      0.35 o 
   6   3   7        9.17        8.37      0.48 o 
   7   3   7       49.46       48.54      1.60 o 
   8   3   7        1.01        1.52      0.33 o 
   9   3   7        1.85        1.25      0.31 o 
 -11   4   7       16.87        4.26     10.81 o 
 -10   4   7        0.30        0.38      0.41 o 
  -9   4   7       63.91       52.76      5.75 o 
  -8   4   7      257.87      250.40      4.63 o 
  -7   4   7       17.75       21.88      0.96 o 
  -6   4   7        6.45       10.17      0.57 o 
  -5   4   7      115.16      104.54      3.04 o 
  -4   4   7       20.69       22.44      1.79 o 
  -3   4   7       70.75       67.55      3.77 o 
  -2   4   7      737.47      704.00     66.01 o 
  -1   4   7        1.47        2.50      1.18 o 
   0   4   7      159.79      140.45      9.20 o 
   1   4   7      121.69      118.76      5.25 o 
   2   4   7      158.03      137.27      4.16 o 
   3   4   7        0.61        0.83      0.29 o 
   4   4   7       14.32       12.26      0.45 o 
   5   4   7        0.51        1.26      0.29 o 
   6   4   7       87.72       88.77      2.03 o 
   7   4   7        5.10        6.86      0.45 o 
   8   4   7        0.87        0.40      0.18 o 
 -10   5   7        9.84        9.53      2.42 o 
  -9   5   7        2.13        2.17      1.05 o 
  -8   5   7        7.02        9.74      0.87 o 
  -7   5   7       42.97       39.15      1.20 o 
  -6   5   7      125.16      113.79      1.96 o 
  -5   5   7       30.36       29.34      0.70 o 
  -4   5   7      357.40      330.67      4.50 o 
  -3   5   7        0.35        0.09      0.24 o 
  -2   5   7      243.47      242.67      4.57 o 
  -1   5   7       43.99       51.85      3.59 o 
   0   5   7      149.47      155.82      7.28 o 
   1   5   7       28.41       26.25      0.82 o 
   2   5   7       26.17       22.46      0.67 o 
   3   5   7      175.76      161.63      2.26 o 
   4   5   7        0.68        0.35      0.27 o 
   5   5   7        2.16        2.11      0.36 o 
   6   5   7        6.29        8.89      0.46 o 
   7   5   7        0.09        0.36      0.25 o 
   8   5   7        6.32        6.17      0.74 o 
  -9   6   7        2.00        1.85      0.49 o 
  -8   6   7        0.50        1.47      0.35 o 
  -7   6   7       91.99       83.92      2.01 o 
  -6   6   7       36.64       46.06      1.16 o 
  -5   6   7       40.09       40.17      0.94 o 
  -4   6   7        7.41        8.34      0.35 o 
  -3   6   7       10.92       12.10      0.45 o 
  -2   6   7       66.59       64.43      1.17 o 
  -1   6   7        0.64        1.30      0.23 o 
   0   6   7      178.55      192.12      3.10 o 
   1   6   7      134.89      135.13      2.58 o 
   2   6   7      108.11       92.85      1.99 o 
   3   6   7       27.70       30.87      0.78 o 
   4   6   7        0.08        0.58      0.25 o 
   5   6   7        0.97        0.56      0.28 o 
   6   6   7        2.86        3.18      0.33 o 
   7   6   7        1.88        2.14      0.71 o 
  -8   7   7        0.95        0.64      0.48 o 
  -7   7   7        3.20        3.73      0.48 o 
  -6   7   7        1.36        2.04      0.32 o 
  -5   7   7       19.53       17.41      0.61 o 
  -4   7   7        0.05        0.29      0.31 o 
  -3   7   7        1.39        2.10      0.24 o 
  -2   7   7       71.68       72.23      1.26 o 
  -1   7   7        3.44        2.88      0.31 o 
   0   7   7        0.05       -0.10      0.32 o 
   1   7   7        4.16        5.39      0.38 o 
   2   7   7       15.77       16.02      0.65 o 
   3   7   7        0.08        0.17      0.26 o 
   4   7   7        0.01        0.02      0.26 o 
   5   7   7        1.10        1.30      0.21 o 
  -6   8   7       10.41        9.20      0.50 o 
  -5   8   7      111.04      114.03      1.93 o 
  -4   8   7       20.22       20.58      0.97 o 
  -3   8   7        4.97        3.06      0.33 o 
  -2   8   7        8.36        8.69      0.49 o 
  -1   8   7        0.45        0.48      0.28 o 
   0   8   7       30.73       31.14      0.78 o 
   1   8   7        1.12        1.29      0.37 o 
   2   8   7        7.95        8.27      0.44 o 
   3   8   7       30.47       30.94      1.25 o 
   4   8   7       13.57       13.97      0.61 o 
  -3   9   7        0.00        0.43      0.33 o 
  -2   9   7        0.02       -0.02      0.27 o 
  -1   9   7        2.87        3.96      0.44 o 
   0   9   7        1.80        3.60      0.28 o 
   1   9   7        4.36        5.99      0.51 o 
 -12   0   8       20.70       22.02      0.97 o 
 -11   0   8        4.77        6.30      0.95 o 
 -10   0   8       72.19       64.80      9.17 o 
  -9   0   8      174.96      157.75     30.15 o 
  -8   0   8      549.87      538.56     63.68 o 
  -7   0   8      154.07       52.84     23.38 o 
  -6   0   8      507.29      514.51     16.21 o 
  -5   0   8      299.11      291.14      9.77 o 
  -4   0   8     1226.27     1127.40     33.11 o 
  -3   0   8      340.38      297.84      8.04 o 
  -2   0   8     3223.53     3179.14     98.10 o 
  -1   0   8     1546.10     1602.83     48.24 o 
   0   0   8      525.36      563.98     18.18 o 
   1   0   8      293.27      318.76     16.90 o 
   2   0   8      331.31      328.18     14.99 o 
   3   0   8       31.82       26.27      3.58 o 
   4   0   8       95.03       87.28      6.69 o 
   5   0   8        0.33        0.44      0.30 o 
   6   0   8       12.39       11.04      0.81 o 
   7   0   8        8.41       11.56      0.59 o 
   8   0   8        0.43        0.65      0.37 o 
   9   0   8       29.85       36.89      1.52 o 
 -12   1   8        7.63        6.73      0.42 o 
 -11   1   8        0.04        0.05      0.55 o 
 -10   1   8        0.32        0.35      0.32 o 
  -9   1   8       16.71       14.72      1.35 o 
  -8   1   8      618.74      606.80     10.91 o 
  -7   1   8      108.42      108.21      9.57 o 
  -6   1   8      104.85      112.56      3.69 o 
  -5   1   8      113.48      121.42      3.21 o 
  -4   1   8      107.46      117.98      3.74 o 
  -3   1   8       62.10       55.24      2.06 o 
  -2   1   8        5.79        6.23      0.69 o 
  -1   1   8       24.51       32.93      1.62 o 
   0   1   8      174.04      195.95      4.30 o 
   1   1   8      175.40      207.33      4.66 o 
   2   1   8       46.69       40.11      1.94 o 
   3   1   8      158.18      167.44      6.23 o 
   4   1   8       18.01       16.70      0.86 o 
   5   1   8       24.30       21.97      0.68 o 
   6   1   8        1.18        1.14      0.27 o 
   7   1   8        5.10        4.50      0.47 o 
   8   1   8        2.97        3.62      0.32 o 
   9   1   8        8.92        9.31      0.50 o 
 -12   2   8       18.12       15.82      0.75 o 
 -11   2   8       11.95       16.29      4.25 o 
 -10   2   8       58.13       53.20      6.34 o 
  -9   2   8       15.84       20.35      1.84 o 
  -8   2   8      335.45      321.90      6.23 o 
  -7   2   8       19.23       17.12      0.47 o 
  -6   2   8      315.20      310.27      8.91 o 
  -5   2   8      146.71      139.84      3.56 o 
  -4   2   8       45.87       54.38      2.09 o 
  -3   2   8     1204.16     1317.20     27.60 o 
  -2   2   8       59.25       82.85      2.83 o 
  -1   2   8      639.84      616.24     14.93 o 
   0   2   8     3235.93     3314.21     82.46 o 
   1   2   8     1224.21     1321.30     31.73 o 
   2   2   8        4.24        2.71      1.03 o 
   3   2   8       13.84       16.78      2.16 o 
   4   2   8        3.06        2.74      0.34 o 
   5   2   8       26.75       26.06      0.91 o 
   6   2   8       92.41       91.38      3.97 o 
   7   2   8      106.78      112.41      2.86 o 
   8   2   8        2.52        2.49      0.34 o 
   9   2   8        1.09        0.77      0.29 o 
 -11   3   8        0.19        0.59      0.39 o 
 -10   3   8        7.36        7.76      2.02 o 
  -9   3   8       27.26       31.36      1.88 o 
  -8   3   8        3.44        4.27      0.33 o 
  -7   3   8      257.96      241.94      3.67 o 
  -6   3   8      188.18      172.47      4.20 o 
  -5   3   8       93.45       88.86      3.26 o 
  -4   3   8        1.32        2.62      1.18 o 
  -3   3   8      294.02      309.97      7.35 o 
  -2   3   8        1.94        1.05      0.97 o 
  -1   3   8      118.76      110.36      4.91 o 
   0   3   8      178.06      175.76      6.92 o 
   1   3   8      404.25      403.48     13.05 o 
   2   3   8       21.35       24.47      1.90 o 
   3   3   8       39.60       38.85      1.16 o 
   4   3   8        0.29        0.92      0.26 o 
   5   3   8       87.77       83.95      1.55 o 
   6   3   8       95.45       99.32      1.90 o 
   7   3   8        0.64        0.14      0.25 o 
   8   3   8        4.48        6.10      0.48 o 
 -11   4   8        1.11        0.24     10.42 o 
 -10   4   8       13.65       13.51      4.37 o 
  -9   4   8        8.58        5.62      0.41 o 
  -8   4   8      143.63      137.81      6.65 o 
  -7   4   8       62.59       47.52      1.83 o 
  -6   4   8      225.84      197.61      5.21 o 
  -5   4   8      262.74      254.43      3.51 o 
  -4   4   8        0.81       -0.33      0.81 o 
  -3   4   8      295.88      290.87     18.30 o 
  -2   4   8       57.14       57.11      2.54 o 
  -1   4   8       42.62       46.93      2.68 o 
   0   4   8       11.97       10.95      2.85 o 
   1   4   8       48.96       52.00      4.06 o 
   2   4   8      194.01      188.56      2.81 o 
   3   4   8       11.55       10.17      0.49 o 
   4   4   8       14.49       12.68      0.47 o 
   5   4   8       51.41       46.50      0.92 o 
   6   4   8        8.79        7.63      0.41 o 
   7   4   8        0.23        0.11      0.37 o 
   8   4   8        4.48        4.51      0.39 o 
 -10   5   8        3.11        0.02     12.58 o 
  -9   5   8       41.57       50.92     10.45 o 
  -8   5   8       14.00        6.79      0.62 o 
  -7   5   8      366.05      387.22      7.10 o 
  -6   5   8       18.83       22.14      0.59 o 
  -5   5   8      115.16      111.42      1.98 o 
  -4   5   8      612.18      629.92      7.80 o 
  -3   5   8      102.23       96.65      1.48 o 
  -2   5   8        7.67        6.09      0.39 o 
  -1   5   8      686.30      683.64      8.72 o 
   0   5   8       35.79       30.48      0.93 o 
   1   5   8      238.92      241.48      3.45 o 
   2   5   8      102.36       93.97      1.92 o 
   3   5   8       16.34       13.64      0.43 o 
   4   5   8       86.27       88.22      1.75 o 
   5   5   8        0.33        0.73      0.32 o 
   6   5   8       12.45       12.65      0.71 o 
   7   5   8        7.41        7.40      0.71 o 
  -9   6   8        9.38        8.32      0.48 o 
  -8   6   8        0.15        0.39      0.35 o 
  -7   6   8        0.03        0.18      0.47 o 
  -6   6   8        0.44        0.59      0.31 o 
  -5   6   8        0.37        0.33      0.21 o 
  -4   6   8       11.55       10.50      0.49 o 
  -3   6   8      115.45      132.94      2.13 o 
  -2   6   8        0.30        1.47      0.29 o 
  -1   6   8       44.05       39.52      0.96 o 
   0   6   8       38.93       37.44      0.90 o 
   1   6   8       66.44       57.79      2.55 o 
   2   6   8       19.80       15.34      0.73 o 
   3   6   8        0.63       -0.19      0.30 o 
   4   6   8       42.82       39.96      1.61 o 
   5   6   8        6.41        6.62      0.37 o 
   6   6   8        1.68        2.14      0.28 o 
  -8   7   8        5.84        4.47      0.55 o 
  -7   7   8        8.88        9.44      0.56 o 
  -6   7   8       22.73       23.27      0.88 o 
  -5   7   8        3.77        4.46      0.33 o 
  -4   7   8        7.07        8.01      0.46 o 
  -3   7   8        6.93        7.61      0.33 o 
  -2   7   8       76.28       74.11      1.36 o 
  -1   7   8      112.45      114.42      2.13 o 
   0   7   8       27.25       25.23      0.82 o 
   1   7   8        0.11       -0.03      0.24 o 
   2   7   8        1.92        3.38      0.32 o 
   3   7   8       15.03       16.24      0.80 o 
   4   7   8        2.05        1.68      0.33 o 
   5   7   8        6.13        7.87      0.48 o 
  -6   8   8        3.29        1.84      0.51 o 
  -5   8   8       14.27       12.78      0.44 o 
  -4   8   8       29.69       26.26      0.67 o 
  -3   8   8        0.28        0.97      0.24 o 
  -2   8   8       20.91       24.68      0.84 o 
  -1   8   8        3.90        3.59      0.28 o 
   0   8   8        4.69        7.53      0.56 o 
   1   8   8        2.76        3.24      0.35 o 
   2   8   8        1.57        2.98      0.39 o 
   3   8   8        0.94        0.82      0.30 o 
 -11   1   9       16.33       16.30      4.54 o 
 -10   1   9       12.97       11.50      1.88 o 
  -9   1   9       65.98       64.54      5.45 o 
  -8   1   9       89.35       92.15      5.64 o 
  -7   1   9      519.80      459.85     14.65 o 
  -6   1   9       46.80       44.87      2.28 o 
  -5   1   9       16.35       21.68      1.57 o 
  -4   1   9      841.28      926.18     19.59 o 
  -3   1   9       35.36       34.33      2.10 o 
  -2   1   9      568.76      556.53     18.28 o 
  -1   1   9      285.86      292.76     36.38 o 
   0   1   9        2.24        1.47      1.15 o 
   1   1   9      545.39      572.70     17.23 o 
   2   1   9       61.35       70.33      7.43 o 
   3   1   9        0.63        1.40      0.97 o 
   4   1   9        2.02        3.26      0.31 o 
   5   1   9       50.20       54.39      1.53 o 
   6   1   9        1.11        0.74      0.33 o 
   7   1   9        0.37        0.22      0.46 o 
   8   1   9        1.37        1.97      0.28 o 
 -11   2   9        0.30        0.75      0.65 o 
 -10   2   9        0.91        0.67      0.39 o 
  -9   2   9       11.54       11.93      1.10 o 
  -8   2   9       48.50       55.47      2.18 o 
  -7   2   9        4.89        4.74      0.26 o 
  -6   2   9        8.42        7.96      1.14 o 
  -5   2   9      115.30      120.36      3.52 o 
  -4   2   9        2.52        1.54      0.91 o 
  -3   2   9       54.62       36.54      1.95 o 
  -2   2   9       15.00       20.67      6.21 o 
  -1   2   9       18.35       17.23      4.79 o 
   0   2   9      119.31      120.17      4.18 o 
   1   2   9       37.92       39.14      2.41 o 
   2   2   9        1.58        1.56      1.33 o 
   3   2   9        8.46        8.79      1.13 o 
   4   2   9       11.55        9.59      0.47 o 
   5   2   9       34.19       32.46      1.44 o 
   6   2   9      126.33      126.53      6.45 o 
   7   2   9       41.42       47.24      1.62 o 
   8   2   9        2.87        2.48      0.26 o 
 -11   3   9       24.11        7.85     11.68 o 
 -10   3   9        4.31        8.17      2.25 o 
  -9   3   9        2.42        1.76      0.30 o 
  -8   3   9        0.07        0.33      0.25 o 
  -7   3   9        3.01        3.18      0.39 o 
  -6   3   9        5.34        7.33      0.30 o 
  -5   3   9      213.88      199.67     10.98 o 
  -4   3   9       97.12       96.22      3.34 o 
  -3   3   9        2.00        1.13      0.72 o 
  -2   3   9      174.83      188.41      6.97 o 
  -1   3   9       22.83       25.40      2.58 o 
   0   3   9     1092.26     1159.29     35.76 o 
   1   3   9       11.75       12.81      1.68 o 
   2   3   9      134.62      130.38      4.10 o 
   3   3   9      158.25      156.20      2.57 o 
   4   3   9       21.15       19.25      0.56 o 
   5   3   9       60.93       62.75      1.76 o 
   6   3   9        3.81        4.87      0.50 o 
   7   3   9        5.76        6.05      0.73 o 
   8   3   9        2.77        4.18      0.27 o 
 -11   4   9       14.26       22.21      1.02 o 
 -10   4   9        9.09        2.93     12.25 o 
  -9   4   9       16.89       24.54      3.79 o 
  -8   4   9       29.01       21.53      1.61 o 
  -7   4   9        0.07        0.89      0.27 o 
  -6   4   9      197.95      197.71      2.83 o 
  -5   4   9       10.16       12.44      0.42 o 
  -4   4   9       17.55       17.48      0.54 o 
  -3   4   9      105.12      104.30      2.77 o 
  -2   4   9       25.05       23.52      2.21 o 
  -1   4   9       15.62       12.34      1.16 o 
   0   4   9       56.33       48.33      3.03 o 
   1   4   9      295.86      272.60      6.38 o 
   2   4   9       32.45       31.53      1.01 o 
   3   4   9       14.17       14.79      0.55 o 
   4   4   9        1.17        0.84      0.34 o 
   5   4   9       17.19       18.78      0.60 o 
   6   4   9        0.18        0.19      0.27 o 
   7   4   9        0.64        1.43      0.27 o 
 -10   5   9        9.05        7.24      0.57 o 
  -9   5   9        5.83        4.33      0.98 o 
  -8   5   9       18.56       19.69      0.97 o 
  -7   5   9        2.38        3.53      0.49 o 
  -6   5   9      113.35       98.84      1.71 o 
  -5   5   9       71.07       67.34      1.26 o 
  -4   5   9       23.42       24.59      0.59 o 
  -3   5   9       63.74       70.02      1.16 o 
  -2   5   9      306.39      312.75      4.09 o 
  -1   5   9       85.88       85.48      1.63 o 
   0   5   9       33.08       32.72      0.92 o 
   1   5   9        0.20       -0.01      0.31 o 
   2   5   9        1.02        0.79      0.26 o 
   3   5   9        1.69        1.94      0.41 o 
   4   5   9        0.11        0.91      0.31 o 
   5   5   9        4.06        3.75      0.42 o 
   6   5   9        0.00       -0.07      0.28 o 
  -9   6   9        4.65        9.35      0.76 o 
  -8   6   9       36.65       42.97      2.29 o 
  -7   6   9        2.09        3.00      0.51 o 
  -6   6   9        0.50        2.48      0.61 o 
  -5   6   9        1.08        0.06      0.21 o 
  -4   6   9        0.11        0.04      0.24 o 
  -3   6   9      262.00      277.10      3.85 o 
  -2   6   9        7.14        7.28      0.39 o 
  -1   6   9       30.99       27.18      0.75 o 
   0   6   9       27.12       25.04      0.70 o 
   1   6   9        0.18        0.51      0.27 o 
   2   6   9       18.75       16.44      0.87 o 
   3   6   9        0.53        0.10      0.28 o 
   4   6   9        6.56        6.80      0.42 o 
   5   6   9       14.40       15.87      0.82 o 
  -7   7   9        0.64        1.64      0.39 o 
  -6   7   9       14.35       17.03      0.75 o 
  -5   7   9       42.36       48.44      1.22 o 
  -4   7   9       91.14       96.01      1.90 o 
  -3   7   9        0.78        0.14      0.20 o 
  -2   7   9        0.45        0.28      0.23 o 
  -1   7   9        1.83        2.04      0.32 o 
   0   7   9        5.79        6.04      0.52 o 
   1   7   9        9.04       14.02      0.62 o 
   2   7   9        1.50        0.25      0.24 o 
   3   7   9        1.98        3.55      0.27 o 
   4   7   9        6.32        5.51      0.71 o 
  -5   8   9        1.57        1.82      0.32 o 
  -4   8   9       23.42       20.10      0.65 o 
  -3   8   9       19.38       19.86      0.56 o 
  -2   8   9        0.24        1.18      0.20 o 
  -1   8   9        5.93        6.86      0.61 o 
   0   8   9        0.85        1.58      0.30 o 
   1   8   9        0.16       -0.17      0.25 o 
   2   8   9        0.25        0.09      0.22 o 
 -11   0  10        7.82        1.09     12.95 o 
 -10   0  10       47.84       49.36      7.61 o 
  -9   0  10      125.50      132.16      9.77 o 
  -8   0  10      473.24      470.21     10.17 o 
  -7   0  10     1081.53     1007.45     28.50 o 
  -6   0  10      154.85      127.95     20.86 o 
  -5   0  10     1250.37     1232.37     36.57 o 
  -4   0  10      247.68      290.65     10.07 o 
  -3   0  10     1332.34     1318.53     52.97 o 
  -2   0  10      111.99      118.22      7.52 o 
  -1   0  10       52.56       61.16      4.96 o 
   0   0  10      303.29      372.07     16.91 o 
   1   0  10        0.09        0.31      1.77 o 
   2   0  10       61.41       60.95      5.43 o 
   3   0  10       73.06       59.40      2.50 o 
   4   0  10        5.90        2.98      0.51 o 
   5   0  10        5.63        7.41      0.79 o 
   6   0  10        0.23        0.69      1.68 o 
   7   0  10        9.51       13.03      1.12 o 
   8   0  10        1.60        1.83      0.42 o 
 -11   1  10        0.19        0.14      0.29 o 
 -10   1  10        0.10        0.38      0.30 o 
  -9   1  10       12.41        7.70      1.12 o 
  -8   1  10      179.19      159.17      7.35 o 
  -7   1  10       25.82       20.54      0.84 o 
  -6   1  10       35.75       39.19      1.24 o 
  -5   1  10      138.92      135.06      4.32 o 
  -4   1  10      502.20      522.50     13.37 o 
  -3   1  10       31.41       33.52      2.60 o 
  -2   1  10        0.20        1.09      1.19 o 
  -1   1  10        0.06        1.63      2.02 o 
   0   1  10      150.49      140.77      7.64 o 
   1   1  10      140.40      135.33      5.74 o 
   2   1  10       16.25       14.66      1.70 o 
   3   1  10        0.91        0.46      0.34 o 
   4   1  10       48.91       47.36      1.01 o 
   5   1  10       11.71       13.03      0.74 o 
   6   1  10        9.05        6.48      1.24 o 
   7   1  10        0.76        1.21      0.32 o 
   8   1  10        0.21        0.75      0.20 o 
 -11   2  10        0.40       -0.79     10.57 o 
 -10   2  10        3.32        2.15      0.35 o 
  -9   2  10       64.80       56.14      4.79 o 
  -8   2  10       32.03       33.97      2.10 o 
  -7   2  10      287.96      272.21      4.47 o 
  -6   2  10        9.00       12.78      0.90 o 
  -5   2  10      229.30      203.10      4.53 o 
  -4   2  10       26.60       19.32      1.29 o 
  -3   2  10      358.53      361.99     11.58 o 
  -2   2  10       99.40      110.37      4.14 o 
  -1   2  10        5.03        1.80      1.15 o 
   0   2  10       35.57       32.17      2.31 o 
   1   2  10      142.25      146.62      7.22 o 
   2   2  10      118.28      111.07      3.12 o 
   3   2  10        2.63        4.14      0.35 o 
   4   2  10      123.09      134.49      2.41 o 
   5   2  10        2.35        1.73      0.36 o 
   6   2  10        4.87        6.48      0.67 o 
   7   2  10       18.54       15.47      0.59 o 
   8   2  10        0.03       -0.07      0.19 o 
 -11   3  10       17.36        3.26     10.56 o 
 -10   3  10       15.06       21.49      4.14 o 
  -9   3  10        1.73        2.98      0.35 o 
  -8   3  10        5.22        3.11      0.29 o 
  -7   3  10       69.39       76.49      2.54 o 
  -6   3  10       17.85       23.74      1.18 o 
  -5   3  10       43.14       50.27      0.89 o 
  -4   3  10        8.47        8.56      0.82 o 
  -3   3  10       26.16       30.66      1.53 o 
  -2   3  10        3.08        6.06      0.90 o 
  -1   3  10        0.23        2.41      0.85 o 
   0   3  10      201.95      191.38      7.01 o 
   1   3  10      342.06      323.72      5.76 o 
   2   3  10        0.91        0.34      0.35 o 
   3   3  10       42.51       36.99      1.82 o 
   4   3  10       24.10       27.37      0.75 o 
   5   3  10       38.23       36.90      1.34 o 
   6   3  10       59.65       58.18      2.21 o 
   7   3  10       12.56       11.39      0.48 o 
 -10   4  10        2.40        2.47      1.82 o 
  -9   4  10       14.84       14.95      3.40 o 
  -8   4  10        0.12       -0.16      0.32 o 
  -7   4  10       44.05       38.63      1.97 o 
  -6   4  10       18.69       17.07      0.47 o 
  -5   4  10       41.67       37.29      1.03 o 
  -4   4  10      284.56      277.92      3.47 o 
  -3   4  10      282.93      270.55      3.40 o 
  -2   4  10       31.46       29.91      0.70 o 
  -1   4  10        0.13        0.32      0.30 o 
   0   4  10       87.41       94.69      1.89 o 
   1   4  10      115.26      113.29      2.43 o 
   2   4  10       18.72       14.15      1.00 o 
   3   4  10       48.11       42.02      1.23 o 
   4   4  10        4.77        5.03      0.44 o 
   5   4  10        1.42        1.88      0.37 o 
   6   4  10        1.99        2.44      0.43 o 
   7   4  10        1.43        1.28      0.50 o 
 -10   5  10        4.07        6.54      0.49 o 
  -9   5  10        1.37        2.59      0.31 o 
  -8   5  10       24.52       23.96      1.23 o 
  -7   5  10        1.72        0.57      0.30 o 
  -6   5  10       82.02       84.75      1.71 o 
  -5   5  10       12.52       10.53      0.56 o 
  -4   5  10       46.69       47.84      0.87 o 
  -3   5  10       37.43       34.72      0.71 o 
  -2   5  10       55.43       50.68      1.09 o 
  -1   5  10        0.67        0.54      0.24 o 
   0   5  10       22.31       27.81      1.44 o 
   1   5  10       28.80       27.14      0.89 o 
   2   5  10       40.84       42.31      1.18 o 
   3   5  10        0.93        0.71      0.36 o 
   4   5  10       18.94       16.77      0.53 o 
   5   5  10        0.72        0.42      0.24 o 
   6   5  10        0.17        0.17      0.25 o 
  -8   6  10        0.03        0.42      0.33 o 
  -7   6  10        1.71        2.36      0.48 o 
  -6   6  10       19.70       19.33      0.71 o 
  -5   6  10       18.10       16.82      0.69 o 
  -4   6  10        2.70        2.50      0.28 o 
  -3   6  10        8.09        9.76      0.61 o 
  -2   6  10       42.32       44.22      0.90 o 
  -1   6  10        0.23        0.03      0.34 o 
   0   6  10       34.62       31.34      1.19 o 
   1   6  10        8.66        6.47      0.36 o 
   2   6  10       33.80       32.01      0.94 o 
   3   6  10        0.10       -0.06      0.23 o 
   4   6  10        0.65        0.13      0.28 o 
   5   6  10        1.08        0.64      0.23 o 
  -7   7  10        6.20        9.07      0.56 o 
  -6   7  10        4.12        2.98      0.41 o 
  -5   7  10       14.28       15.94      0.67 o 
  -4   7  10       31.51       31.93      0.97 o 
  -3   7  10        2.55        4.53      0.25 o 
  -2   7  10        2.59        2.03      0.25 o 
  -1   7  10        4.21        2.38      0.33 o 
   0   7  10        0.37        0.53      0.35 o 
   1   7  10       22.99       24.97      0.74 o 
   2   7  10        0.03        0.02      0.33 o 
   3   7  10        1.08        0.74      0.32 o 
  -5   8  10        9.07        9.22      1.08 o 
  -4   8  10        1.60        3.31      0.30 o 
  -3   8  10        3.70        2.27      0.21 o 
  -2   8  10       13.33       12.38      0.50 o 
  -1   8  10       12.35       13.53      0.80 o 
   0   8  10        6.19        8.59      0.53 o 
   1   8  10        1.47        2.30      0.30 o 
 -11   1  11        9.37        3.56      8.75 o 
 -10   1  11        6.20        9.38      1.74 o 
  -9   1  11       74.18       70.14      2.90 o 
  -8   1  11      121.10      112.51      5.80 o 
  -7   1  11        2.90        2.40      0.21 o 
  -6   1  11      321.24      286.78      6.09 o 
  -5   1  11        1.38        1.87      0.25 o 
  -4   1  11      336.52      301.88     10.16 o 
  -3   1  11       29.16       32.82      1.86 o 
  -2   1  11      143.18      122.34      5.61 o 
  -1   1  11      428.97      415.55     13.15 o 
   0   1  11        1.66        0.83      1.41 o 
   1   1  11      324.32      304.83      7.74 o 
   2   1  11        0.15        1.71      0.71 o 
   3   1  11      125.82      127.54      2.52 o 
   4   1  11        5.14        4.51      0.38 o 
   5   1  11       74.21       82.94      2.16 o 
   6   1  11       15.96       15.41      1.13 o 
   7   1  11       18.55       19.35      0.69 o 
 -11   2  11       11.63        1.21     10.32 o 
 -10   2  11        3.24        3.72      0.67 o 
  -9   2  11        0.48        0.15      0.23 o 
  -8   2  11       15.03       12.33      0.61 o 
  -7   2  11       63.05       66.59      2.26 o 
  -6   2  11      123.15      114.10      3.29 o 
  -5   2  11       26.49       26.54      0.62 o 
  -4   2  11       78.51       74.80      2.86 o 
  -3   2  11      156.64      129.69      4.75 o 
  -2   2  11        3.63        2.77      0.89 o 
  -1   2  11        3.70        2.60      1.59 o 
   0   2  11       54.43       66.95      3.46 o 
   1   2  11       22.48       24.11      1.06 o 
   2   2  11       87.63       84.47      2.49 o 
   3   2  11        5.28        5.08      0.53 o 
   4   2  11       20.31       19.91      0.70 o 
   5   2  11        4.11        3.96      0.44 o 
   6   2  11        0.16        0.31      0.38 o 
   7   2  11        3.76        1.99      0.29 o 
 -11   3  11        5.48        5.60      0.35 o 
 -10   3  11        2.74        2.80      0.39 o 
  -9   3  11       46.70       43.71     17.56 o 
  -8   3  11        0.16        0.12      0.30 o 
  -7   3  11      139.92      145.09      5.80 o 
  -6   3  11      464.07      446.54     17.13 o 
  -5   3  11       58.56       50.38      1.01 o 
  -4   3  11      246.43      230.41      3.87 o 
  -3   3  11      264.50      256.63      3.00 o 
  -2   3  11      386.24      371.45      4.17 o 
  -1   3  11       48.94       45.14      1.02 o 
   0   3  11       66.04       57.38      1.47 o 
   1   3  11      886.92      878.71     13.76 o 
   2   3  11        0.25        0.01      0.34 o 
   3   3  11       12.59       12.98      0.58 o 
   4   3  11       14.15       11.80      0.67 o 
   5   3  11        6.02        5.23      0.58 o 
   6   3  11        9.24        8.74      0.59 o 
   7   3  11        0.01        0.01      0.41 o 
 -10   4  11        7.25        9.59      2.04 o 
  -9   4  11        3.94        3.65      0.38 o 
  -8   4  11       48.20       62.23      5.01 o 
  -7   4  11       84.43       80.20      1.46 o 
  -6   4  11       78.32       87.48      1.53 o 
  -5   4  11      387.42      388.75      5.35 o 
  -4   4  11        0.16        0.50      0.23 o 
  -3   4  11      137.73      132.44      1.91 o 
  -2   4  11      123.45      122.92      1.84 o 
  -1   4  11       36.45       36.69      0.98 o 
   0   4  11      176.87      171.95      3.02 o 
   1   4  11       54.90       61.12      2.04 o 
   2   4  11       20.45       20.58      0.73 o 
   3   4  11       45.68       51.89      1.53 o 
   4   4  11        0.32        0.16      0.30 o 
   5   4  11        0.30       -0.21      0.29 o 
   6   4  11        1.30        0.92      0.27 o 
  -9   5  11        3.71        5.74      0.41 o 
  -8   5  11       65.97       68.36      1.82 o 
  -7   5  11       23.17       20.52      0.58 o 
  -6   5  11        3.71        2.95      0.31 o 
  -5   5  11        7.19        7.20      0.34 o 
  -4   5  11        0.05        0.16      0.20 o 
  -3   5  11       95.99      105.49      1.66 o 
  -2   5  11       31.46       30.16      0.72 o 
  -1   5  11       39.11       41.63      1.18 o 
   0   5  11       22.13       21.18      0.73 o 
   1   5  11       16.10       15.59      0.83 o 
   2   5  11       22.89       21.18      0.64 o 
   3   5  11        1.71        1.86      0.41 o 
   4   5  11        8.50        7.15      0.42 o 
   5   5  11        0.05       -0.08      0.19 o 
  -8   6  11        6.27        8.19      0.44 o 
  -7   6  11       42.37       43.50      1.72 o 
  -6   6  11       40.77       45.94      1.93 o 
  -5   6  11       35.19       34.48      0.79 o 
  -4   6  11       12.42       13.55      0.57 o 
  -3   6  11       53.89       52.75      1.39 o 
  -2   6  11       71.67       69.54      1.20 o 
  -1   6  11        0.70        0.04      0.31 o 
   0   6  11       24.64       25.00      0.93 o 
   1   6  11        0.01        0.19      0.22 o 
   2   6  11       16.50       20.87      0.92 o 
   3   6  11        0.02        0.51      0.24 o 
   4   6  11        0.28        0.01      0.19 o 
  -7   7  11        4.63        5.28      0.98 o 
  -6   7  11        4.70        5.04      0.47 o 
  -5   7  11        0.63        0.48      0.53 o 
  -4   7  11        5.05        7.05      0.30 o 
  -3   7  11        2.61        3.63      0.27 o 
  -2   7  11        0.50        1.03      0.22 o 
  -1   7  11        5.85        6.30      0.58 o 
   0   7  11        8.49        9.09      0.65 o 
   1   7  11        1.73        2.15      0.33 o 
   2   7  11        2.17        2.41      0.44 o 
  -3   8  11        0.89        0.55      0.17 o 
  -2   8  11        1.73        2.21      0.26 o 
  -1   8  11        5.07        5.88      0.70 o 
 -11   0  12        8.50        2.54     10.83 o 
 -10   0  12       65.17       16.20     14.56 o 
  -9   0  12        0.06        1.10      0.80 o 
  -8   0  12      542.13      530.94     35.59 o 
  -7   0  12       21.42       23.44      0.94 o 
  -6   0  12        0.62        1.14      0.26 o 
  -5   0  12        6.19        6.20      0.40 o 
  -4   0  12       76.71       81.85      2.49 o 
  -3   0  12      275.32      258.04      9.71 o 
  -2   0  12       22.52       22.01      2.18 o 
  -1   0  12      217.00      187.70      5.08 o 
   0   0  12      261.63      227.73      5.95 o 
   1   0  12      144.81      140.21      5.39 o 
   2   0  12      232.39      213.01      4.68 o 
   3   0  12       40.86       43.78      1.72 o 
   4   0  12       18.72       24.90      1.00 o 
   5   0  12        3.67        5.37      0.55 o 
   6   0  12       18.92       21.13      2.94 o 
   7   0  12        0.60        0.08      0.27 o 
 -11   1  12        9.67        3.68     10.20 o 
 -10   1  12        1.65        1.63      0.29 o 
  -9   1  12       63.69       65.92      4.79 o 
  -8   1  12       65.54       62.72      2.99 o 
  -7   1  12       44.17       41.94      1.65 o 
  -6   1  12       42.85       38.76      1.02 o 
  -5   1  12        9.77       11.43      0.56 o 
  -4   1  12        1.00        0.75      0.21 o 
  -3   1  12      265.10      249.27      3.85 o 
  -2   1  12      116.47       99.60      3.00 o 
  -1   1  12        1.33        0.63      0.40 o 
   0   1  12       42.46       41.82      1.23 o 
   1   1  12       60.78       58.04      1.91 o 
   2   1  12        0.36        0.29      0.46 o 
   3   1  12        0.87        0.99      0.28 o 
   4   1  12        4.67        3.65      0.34 o 
   5   1  12        1.41        2.59      0.58 o 
   6   1  12       26.22       24.44      1.19 o 
   7   1  12       20.34       18.96      1.03 o 
 -11   2  12        0.03        0.94      9.68 o 
 -10   2  12       61.49       55.59     17.32 o 
  -9   2  12       20.43       24.38      3.61 o 
  -8   2  12        0.93        2.20      0.36 o 
  -7   2  12       45.69       50.75      1.92 o 
  -6   2  12      252.06      240.15      5.14 o 
  -5   2  12      134.00      132.66      2.79 o 
  -4   2  12        8.20        8.33      0.50 o 
  -3   2  12      336.01      313.39      4.21 o 
  -2   2  12       47.46       42.75      0.80 o 
  -1   2  12       94.03       88.47      1.67 o 
   0   2  12       42.36       38.08      1.66 o 
   1   2  12       17.98       20.00      1.06 o 
   2   2  12      143.96      147.10      3.03 o 
   3   2  12       24.43       20.42      0.74 o 
   4   2  12        7.46        9.98      0.44 o 
   5   2  12       82.63       89.19      2.48 o 
   6   2  12       34.63       37.99      1.34 o 
 -10   3  12        6.18        7.01      2.49 o 
  -9   3  12       15.73       24.02      2.49 o 
  -8   3  12       36.20       33.89      1.84 o 
  -7   3  12        9.26       15.40      0.77 o 
  -6   3  12       93.09       92.37      2.36 o 
  -5   3  12       42.98       37.13      0.87 o 
  -4   3  12      240.46      235.37      3.30 o 
  -3   3  12        5.51        3.60      0.28 o 
  -2   3  12      150.83      141.21      1.90 o 
  -1   3  12        0.16        0.43      0.29 o 
   0   3  12       54.69       46.32      1.51 o 
   1   3  12        0.22        1.02      0.36 o 
   2   3  12       16.91       18.29      0.72 o 
   3   3  12        5.14        4.78      0.45 o 
   4   3  12        9.02        9.55      0.68 o 
   5   3  12        0.37        0.77      0.28 o 
   6   3  12        1.33        1.85      0.40 o 
 -10   4  12        0.59        0.12      0.24 o 
  -9   4  12       11.44       12.53      1.49 o 
  -8   4  12       53.62       49.84      2.97 o 
  -7   4  12       31.93       36.03      0.76 o 
  -6   4  12        5.79        6.26      0.35 o 
  -5   4  12       34.24       37.96      0.78 o 
  -4   4  12       35.50       36.34      0.77 o 
  -3   4  12       16.15       18.21      0.51 o 
  -2   4  12      301.21      321.82      4.16 o 
  -1   4  12      162.04      175.41      3.10 o 
   0   4  12       96.34       87.81      1.88 o 
   1   4  12       53.86       53.15      1.75 o 
   2   4  12       57.11       59.11      1.21 o 
   3   4  12        4.84        4.05      0.49 o 
   4   4  12       13.53       15.45      0.56 o 
   5   4  12        0.14        0.52      0.20 o 
  -9   5  12       22.70       26.30      1.47 o 
  -8   5  12       15.75       16.08      0.79 o 
  -7   5  12       28.95       31.56      0.88 o 
  -6   5  12        1.73        2.28      0.30 o 
  -5   5  12       91.92      101.12      1.63 o 
  -4   5  12        2.91        3.14      0.25 o 
  -3   5  12       16.99       19.02      0.60 o 
  -2   5  12      131.88      130.14      1.89 o 
  -1   5  12       16.38       14.13      0.55 o 
   0   5  12       25.56       23.55      1.27 o 
   1   5  12       86.11       77.96      2.23 o 
   2   5  12       81.27       76.72      3.15 o 
   3   5  12        4.36        5.42      0.37 o 
   4   5  12        5.42        4.90      0.67 o 
  -8   6  12        0.14        0.12      0.30 o 
  -7   6  12        8.85        8.73      0.63 o 
  -6   6  12        0.00        0.21      0.29 o 
  -5   6  12        0.06       -0.04      0.16 o 
  -4   6  12       62.50       66.14      1.33 o 
  -3   6  12        7.65        8.83      0.51 o 
  -2   6  12        0.30        0.95      0.24 o 
  -1   6  12        0.75        0.71      0.34 o 
   0   6  12        1.36        1.20      0.27 o 
   1   6  12        0.11        0.23      0.44 o 
   2   6  12        0.19        0.93      0.54 o 
   3   6  12        6.16        7.07      1.12 o 
  -6   7  12       11.39       11.98      0.70 o 
  -5   7  12        8.59        7.12      0.45 o 
  -4   7  12        8.02        7.07      0.51 o 
  -3   7  12        0.15       -0.18      0.18 o 
  -2   7  12       52.33       61.36      1.87 o 
  -1   7  12        2.14        2.17      0.30 o 
   0   7  12        0.61        1.20      0.26 o 
   1   7  12        6.11        7.13      0.78 o 
 -11   1  13        2.42        0.15      8.95 o 
 -10   1  13       10.69       11.79      3.27 o 
  -9   1  13       60.95       64.33     12.21 o 
  -8   1  13      123.58      129.65      7.80 o 
  -7   1  13       38.81       34.28      1.34 o 
  -6   1  13       24.28       25.71      0.67 o 
  -5   1  13       12.30       10.69      0.35 o 
  -4   1  13       69.45       60.04      0.92 o 
  -3   1  13       16.08       16.98      0.48 o 
  -2   1  13      365.38      338.82      4.28 o 
  -1   1  13        8.90        6.25      0.41 o 
   0   1  13       71.87       74.01      1.63 o 
   1   1  13        0.92        1.19      0.51 o 
   2   1  13       29.82       23.64      1.07 o 
   3   1  13       17.49       19.30      0.58 o 
   4   1  13       10.20        9.83      0.42 o 
   5   1  13        0.04        0.86      0.72 o 
   6   1  13       23.01       24.79      0.98 o 
 -10   2  13       21.07       30.53      6.55 o 
  -9   2  13       21.04       20.07      2.95 o 
  -8   2  13       94.97      100.89      6.09 o 
  -7   2  13      126.92      126.06      4.22 o 
  -6   2  13       41.63       41.80      1.45 o 
  -5   2  13      222.15      221.90      4.20 o 
  -4   2  13       16.70       13.45      0.39 o 
  -3   2  13       67.89       64.90      1.14 o 
  -2   2  13        0.07        0.43      0.32 o 
  -1   2  13        0.59        0.11      0.31 o 
   0   2  13       25.89       22.40      0.78 o 
   1   2  13       12.17        8.49      0.54 o 
   2   2  13       18.66       19.19      0.73 o 
   3   2  13       21.62       22.48      0.63 o 
   4   2  13        2.74        2.94      0.40 o 
   5   2  13       14.21       14.61      1.22 o 
   6   2  13        9.65       10.51      1.17 o 
 -10   3  13        5.34       -0.80     10.27 o 
  -9   3  13        0.36        0.07      0.21 o 
  -8   3  13       11.48       12.53      0.86 o 
  -7   3  13        5.06        3.55      0.49 o 
  -6   3  13        0.61        0.89      0.25 o 
  -5   3  13       42.31       41.00      0.72 o 
  -4   3  13        5.32        5.68      0.29 o 
  -3   3  13       41.97       42.90      0.78 o 
  -2   3  13       31.47       32.38      1.00 o 
  -1   3  13        0.20        0.33      0.28 o 
   0   3  13        2.16        0.59      0.34 o 
   1   3  13        0.74        0.71      0.33 o 
   2   3  13        1.12        2.12      0.33 o 
   3   3  13        0.67       -0.15      0.21 o 
   4   3  13        5.45        5.36      0.36 o 
   5   3  13       16.77       17.87      0.60 o 
  -9   4  13        5.17        5.94      0.39 o 
  -8   4  13       50.93       55.97      1.25 o 
  -7   4  13        1.25        1.19      0.24 o 
  -6   4  13        1.66        0.18      0.19 o 
  -5   4  13        0.80        0.56      0.23 o 
  -4   4  13        6.19        7.12      0.33 o 
  -3   4  13       27.02       28.36      0.74 o 
  -2   4  13       41.59       38.13      0.79 o 
  -1   4  13      179.22      178.40      4.13 o 
   0   4  13       48.22       45.71      1.41 o 
   1   4  13        3.14        2.70      0.33 o 
   2   4  13        0.27        0.29      0.24 o 
   3   4  13        2.13        2.20      0.39 o 
   4   4  13       11.95       13.88      1.37 o 
  -8   5  13       17.81       23.08      0.82 o 
  -7   5  13        1.14        1.37      0.35 o 
  -6   5  13       15.47       12.39      0.47 o 
  -5   5  13        7.24        9.01      0.46 o 
  -4   5  13        0.17        0.33      0.18 o 
  -3   5  13        0.21        0.16      0.23 o 
  -2   5  13       24.58       23.46      0.71 o 
  -1   5  13        0.32        0.34      0.28 o 
   0   5  13        5.56        3.48      0.37 o 
   1   5  13       55.45       47.66      2.03 o 
   2   5  13        0.30        0.74      0.27 o 
   3   5  13        3.31        2.12      0.25 o 
   4   5  13        0.56        0.91      0.27 o 
  -7   6  13        0.55        0.97      0.34 o 
  -6   6  13       26.71       32.36      1.21 o 
  -5   6  13        3.34        2.24      0.30 o 
  -4   6  13        0.02        0.04      0.20 o 
  -3   6  13       15.32       19.59      0.91 o 
  -2   6  13        0.05       -0.03      0.20 o 
  -1   6  13       17.88       18.07      0.97 o 
   0   6  13        0.53        0.75      0.21 o 
   1   6  13        1.14        1.17      0.38 o 
   2   6  13        7.01        6.03      0.49 o 
  -5   7  13        2.82        2.42      0.76 o 
  -4   7  13        0.43        1.11      0.32 o 
  -3   7  13        0.01       -0.18      0.18 o 
  -2   7  13        3.82        4.80      0.40 o 
  -1   7  13        3.41        3.57      0.48 o 
   0   7  13        0.93        0.63      0.30 o 
 -10   0  14       38.91       36.71     11.50 o 
  -9   0  14        2.47        0.78      0.68 o 
  -8   0  14        9.85       14.39      0.99 o 
  -7   0  14        1.88        3.63      0.76 o 
  -6   0  14        2.81        1.34      0.31 o 
  -5   0  14        2.99        4.96      1.42 o 
  -4   0  14      224.26      213.51      3.58 o 
  -3   0  14       43.15       37.13      0.99 o 
  -2   0  14       95.61       75.04      2.22 o 
  -1   0  14       24.62       22.77      0.96 o 
   0   0  14       12.32        9.42      0.76 o 
   1   0  14        1.44        0.64      0.55 o 
   2   0  14        1.29        1.48      0.37 o 
   3   0  14       24.18       19.97      0.72 o 
   4   0  14       22.65       27.82      1.04 o 
   5   0  14       38.86       44.54      1.99 o 
 -10   1  14        2.45        3.55      0.45 o 
  -9   1  14       17.51       18.58      5.59 o 
  -8   1  14       60.53       61.15      4.82 o 
  -7   1  14       22.68       22.83      1.10 o 
  -6   1  14        0.07        0.29      0.17 o 
  -5   1  14       14.59       13.74      0.48 o 
  -4   1  14        3.41        4.61      0.29 o 
  -3   1  14        2.16        2.61      0.31 o 
  -2   1  14       12.61       14.12      0.49 o 
  -1   1  14        5.87        4.44      0.48 o 
   0   1  14       14.17       11.11      0.52 o 
   1   1  14       38.14       38.52      0.95 o 
   2   1  14        5.87        5.45      0.37 o 
   3   1  14       11.43       10.71      0.46 o 
   4   1  14        8.44       10.78      0.54 o 
   5   1  14        3.19        3.33      0.60 o 
 -10   2  14        2.58        1.10      0.21 o 
  -9   2  14        2.76        4.10      0.34 o 
  -8   2  14       80.50       80.99      4.48 o 
  -7   2  14        8.05        8.16      0.40 o 
  -6   2  14       14.05       13.95      0.54 o 
  -5   2  14      112.70      114.22      1.95 o 
  -4   2  14       56.20       56.66      0.99 o 
  -3   2  14        7.17        6.59      0.45 o 
  -2   2  14       59.37       56.75      1.08 o 
  -1   2  14       35.25       36.32      0.90 o 
   0   2  14       27.17       24.17      0.88 o 
   1   2  14       16.19       12.92      0.59 o 
   2   2  14        8.82        8.33      0.52 o 
   3   2  14        2.87        1.91      0.24 o 
   4   2  14        4.16        2.16      0.36 o 
   5   2  14        0.13        0.29      0.33 o 
 -10   3  14        1.60        1.76      0.24 o 
  -9   3  14       12.40       12.61      0.70 o 
  -8   3  14       11.22       10.98      0.68 o 
  -7   3  14        3.93        4.76      0.32 o 
  -6   3  14       44.35       46.05      0.92 o 
  -5   3  14        0.36        0.89      0.27 o 
  -4   3  14       13.87       14.08      0.42 o 
  -3   3  14       99.14      102.27      1.67 o 
  -2   3  14      171.37      170.16      2.71 o 
  -1   3  14        8.83        9.85      0.49 o 
   0   3  14        9.15        6.92      0.60 o 
   1   3  14        0.53        0.53      0.36 o 
   2   3  14        1.89        2.20      0.29 o 
   3   3  14        7.29        6.53      0.45 o 
   4   3  14        0.93        1.82      0.37 o 
  -9   4  14        1.96        2.16      0.56 o 
  -8   4  14        1.19        0.95      0.19 o 
  -7   4  14       58.27       56.38      1.25 o 
  -6   4  14       21.13       20.74      0.66 o 
  -5   4  14      100.16      106.02      1.88 o 
  -4   4  14        2.15        2.97      0.24 o 
  -3   4  14        2.25        2.64      0.26 o 
  -2   4  14        5.34        5.84      0.43 o 
  -1   4  14        9.59        8.69      0.45 o 
   0   4  14        5.58        5.54      0.28 o 
   1   4  14      107.73      103.72      2.58 o 
   2   4  14       57.79       56.48      1.37 o 
   3   4  14        0.66        0.28      0.21 o 
   4   4  14        1.65        1.27      0.18 o 
  -8   5  14        0.27       -0.13      0.34 o 
  -7   5  14       19.73       26.38      0.88 o 
  -6   5  14       47.06       51.14      1.79 o 
  -5   5  14        2.40        5.42      0.31 o 
  -4   5  14      140.36      147.15      2.45 o 
  -3   5  14       11.68       13.77      0.53 o 
  -2   5  14        2.74        3.13      0.46 o 
  -1   5  14        7.07        5.48      0.65 o 
   0   5  14        0.50        0.17      0.24 o 
   1   5  14        0.46        0.66      0.20 o 
   2   5  14       30.83       29.95      0.84 o 
   3   5  14        4.44        4.70      1.04 o 
  -6   6  14        6.14        6.47      0.50 o 
  -5   6  14        0.97        0.62      0.39 o 
  -4   6  14       15.73       18.14      0.61 o 
  -3   6  14        6.07        7.73      0.77 o 
  -2   6  14        1.57        0.94      0.27 o 
  -1   6  14        1.63        2.71      0.44 o 
   0   6  14        1.14        0.26      0.27 o 
   1   6  14        5.71        5.60      0.83 o 
 -10   1  15        0.92        1.25      0.83 o 
  -9   1  15       97.46       96.01      8.40 o 
  -8   1  15       28.20       30.66      1.74 o 
  -7   1  15      234.44      229.16      7.76 o 
  -6   1  15        7.62       10.80      0.54 o 
  -5   1  15       64.46       56.90      0.90 o 
  -4   1  15       23.05       22.55      0.55 o 
  -3   1  15        0.21        0.03      0.22 o 
  -2   1  15       45.88       46.38      1.10 o 
  -1   1  15       64.66       58.84      1.49 o 
   0   1  15        0.09        0.17      0.29 o 
   1   1  15        8.52        9.80      0.42 o 
   2   1  15       15.24       14.13      0.46 o 
   3   1  15        2.49        4.04      0.25 o 
   4   1  15        0.22        0.11      0.31 o 
  -9   2  15        7.14        7.09      1.29 o 
  -8   2  15       91.27       95.37      3.79 o 
  -7   2  15        1.36        2.42      0.25 o 
  -6   2  15        1.68        0.69      0.20 o 
  -5   2  15       47.60       48.33      0.90 o 
  -4   2  15       11.58       13.49      0.55 o 
  -3   2  15       39.90       39.35      0.80 o 
  -2   2  15       65.33       64.98      1.77 o 
  -1   2  15       51.89       49.93      1.15 o 
   0   2  15        0.20        0.47      0.26 o 
   1   2  15        0.02        0.39      0.24 o 
   2   2  15        0.65        0.43      0.20 o 
   3   2  15        0.05        0.45      0.28 o 
   4   2  15        0.00        0.09      0.28 o 
  -9   3  15       23.84       24.30      0.95 o 
  -8   3  15       17.04       17.55      0.58 o 
  -7   3  15       31.74       29.73      0.87 o 
  -6   3  15       11.20       11.76      0.59 o 
  -5   3  15       55.53       57.29      1.60 o 
  -4   3  15       57.91       62.70      1.04 o 
  -3   3  15       26.30       29.33      0.65 o 
  -2   3  15       27.22       33.36      0.92 o 
  -1   3  15       65.84       63.77      1.45 o 
   0   3  15       56.78       53.67      1.09 o 
   1   3  15        8.98        7.89      0.35 o 
   2   3  15        3.98        3.50      0.25 o 
   3   3  15       17.57       18.62      0.54 o 
  -8   4  15       16.24       17.70      0.89 o 
  -7   4  15        0.30        0.95      0.17 o 
  -6   4  15       57.47       66.88      1.46 o 
  -5   4  15       30.25       33.19      0.73 o 
  -4   4  15       12.91       14.02      0.43 o 
  -3   4  15       32.08       35.44      1.55 o 
  -2   4  15       56.57       57.55      1.20 o 
  -1   4  15        9.11        7.68      0.57 o 
   0   4  15       52.68       51.15      1.40 o 
   1   4  15       30.14       28.34      1.04 o 
   2   4  15       17.66       19.93      0.57 o 
   3   4  15        0.00       -0.19      0.27 o 
  -7   5  15        5.94        6.07      0.47 o 
  -6   5  15        6.25        6.54      0.63 o 
  -5   5  15        0.73        0.71      0.27 o 
  -4   5  15        1.93        2.25      0.32 o 
  -3   5  15        0.71        1.33      0.18 o 
  -2   5  15        2.49        2.38      0.28 o 
  -1   5  15        0.10       -0.01      0.19 o 
   0   5  15        2.97        1.29      0.20 o 
   1   5  15        0.29       -0.17      0.31 o 
  -4   6  15       10.31       13.08      0.93 o 
  -3   6  15       22.51       21.45      0.98 o 
  -2   6  15        3.38        3.42      0.47 o 
  -1   6  15       10.39       11.57      1.38 o 
  -9   0  16       18.41       16.41      1.66 o 
  -8   0  16       88.56       95.09      6.00 o 
  -7   0  16       20.14       18.15      0.99 o 
  -6   0  16      127.91      129.98      5.79 o 
  -5   0  16       84.57       88.05      1.81 o 
  -4   0  16       27.94       28.06      1.02 o 
  -3   0  16      167.88      178.55      4.51 o 
  -2   0  16       14.04       12.67      0.89 o 
  -1   0  16       35.36       40.25      1.64 o 
   0   0  16       49.00       49.45      2.27 o 
   1   0  16       52.06       49.38      4.64 o 
   2   0  16        4.03        2.08      0.32 o 
   3   0  16        4.74        5.04      0.68 o 
  -9   1  16        1.32        1.74      0.25 o 
  -8   1  16       20.63       20.37      0.82 o 
  -7   1  16       19.83       21.28      0.68 o 
  -6   1  16        9.21        9.80      0.38 o 
  -5   1  16        1.83        2.27      0.24 o 
  -4   1  16       32.07       32.06      0.76 o 
  -3   1  16        0.07       -0.06      0.30 o 
  -2   1  16        3.13        1.72      0.31 o 
  -1   1  16        0.92        1.95      0.40 o 
   0   1  16        6.02        6.80      0.42 o 
   1   1  16       27.96       25.12      0.63 o 
   2   1  16        2.38        1.58      0.19 o 
   3   1  16        6.51        5.20      0.54 o 
  -9   2  16        3.59        4.93      0.35 o 
  -8   2  16      131.39      135.22      2.20 o 
  -7   2  16        1.25        1.75      0.35 o 
  -6   2  16       68.51       68.65      1.45 o 
  -5   2  16        5.57        5.16      0.32 o 
  -4   2  16       64.44       66.78      1.21 o 
  -3   2  16        0.96        1.33      0.25 o 
  -2   2  16        3.95        2.50      0.30 o 
  -1   2  16       29.23       29.71      1.30 o 
   0   2  16        3.69        2.38      0.35 o 
   1   2  16        4.21        4.78      0.64 o 
   2   2  16        1.73        1.86      0.20 o 
   3   2  16        2.44        3.42      0.30 o 
  -8   3  16       19.73       16.85      0.57 o 
  -7   3  16      189.43      201.40      4.08 o 
  -6   3  16       22.59       22.53      0.67 o 
  -5   3  16       16.51       17.25      0.47 o 
  -4   3  16        5.31        7.60      0.61 o 
  -3   3  16        5.85        6.07      0.33 o 
  -2   3  16       16.64       18.62      1.03 o 
  -1   3  16       69.32       70.85      2.09 o 
   0   3  16        5.49        7.53      0.74 o 
   1   3  16       22.67       22.53      0.67 o 
   2   3  16        3.99        2.58      0.31 o 
  -7   4  16        8.05        9.14      0.89 o 
  -6   4  16        0.78        0.64      0.20 o 
  -5   4  16        1.81        1.16      0.20 o 
  -4   4  16        1.11        0.47      0.30 o 
  -3   4  16       14.84       16.76      1.26 o 
  -2   4  16       35.13       35.54      1.60 o 
  -1   4  16        6.05        5.24      0.43 o 
   0   4  16        4.56        5.34      0.34 o 
   1   4  16        7.33        7.79      0.64 o 
  -5   5  16       17.31       21.57      2.62 o 
  -4   5  16        0.09        0.01      0.19 o 
  -3   5  16        3.77        4.08      0.71 o 
  -2   5  16       23.13       26.31      1.60 o 
  -1   5  16       11.56       11.04      0.88 o 
   0   5  16       24.24       18.30      0.89 o 
  -8   1  17        0.59        1.28      0.20 o 
  -7   1  17       38.96       41.23      1.05 o 
  -6   1  17        2.13        2.82      0.27 o 
  -5   1  17       42.71       42.19      1.09 o 
  -4   1  17       30.70       31.10      0.93 o 
  -3   1  17       47.70       49.90      1.21 o 
  -2   1  17        0.31        0.05      0.38 o 
  -1   1  17       14.40       15.71      0.68 o 
   0   1  17       11.92       13.44      0.43 o 
   1   1  17        0.04       -0.07      0.24 o 
   2   1  17        6.96        9.89      0.30 o 
  -8   2  17       15.20       15.71      2.62 o 
  -7   2  17       10.69       10.96      0.42 o 
  -6   2  17       29.13       31.18      0.77 o 
  -5   2  17        0.66        1.57      0.30 o 
  -4   2  17       19.60       21.53      0.95 o 
  -3   2  17        0.23        1.26      0.46 o 
  -2   2  17        0.02        0.07      0.26 o 
  -1   2  17       16.49       14.70      0.49 o 
   0   2  17        0.46        0.35      0.23 o 
   1   2  17        6.66        7.66      0.39 o 
   2   2  17        4.10        4.62      0.39 o 
  -7   3  17       65.55       66.06      1.77 o 
  -6   3  17        7.72        6.33      0.28 o 
  -5   3  17        0.92        0.48      0.26 o 
  -4   3  17        7.32        8.98      0.42 o 
  -3   3  17        1.39        2.75      0.29 o 
  -2   3  17       15.31       15.61      0.55 o 
  -1   3  17       13.38       16.39      0.84 o 
   0   3  17        0.06        0.89      0.29 o 
   1   3  17        0.23        0.18      0.25 o 
  -6   4  17        4.97        6.80      0.32 o 
  -5   4  17       27.17       31.04      0.96 o 
  -4   4  17        0.89        1.46      0.21 o 
  -3   4  17        8.81        8.33      0.88 o 
  -2   4  17        0.12        0.03      0.20 o 
  -1   4  17        0.26        0.11      0.15 o 
  -7   0  18       57.66       67.66      2.27 o 
  -6   0  18       42.56       44.34      1.70 o 
  -5   0  18        7.78       12.15      0.75 o 
  -4   0  18        3.60        2.83      0.39 o 
  -3   0  18       12.08       11.93      0.71 o 
  -2   0  18        0.63        0.63      0.46 o 
  -1   0  18        0.17        0.23      0.49 o 
   0   0  18        0.16        0.38      0.27 o 
   1   0  18        2.78        2.12      0.34 o 
  -7   1  18       10.80       11.22      0.68 o 
  -6   1  18        0.22        0.15      0.15 o 
  -5   1  18       10.50       11.27      0.46 o 
  -4   1  18        7.48        7.74      0.68 o 
  -3   1  18        0.26        0.66      0.38 o 
  -2   1  18        1.78        1.36      0.34 o 
  -1   1  18       11.96       10.44      0.49 o 
   0   1  18        0.44        0.84      0.25 o 
  -7   2  18       50.83       49.04      1.57 o 
  -6   2  18       60.52       62.47      1.97 o 
  -5   2  18       45.38       48.84      1.58 o 
  -4   2  18       21.68       23.15      0.66 o 
  -3   2  18       85.01       93.34      3.30 o 
  -2   2  18       46.65       56.56      2.05 o 
  -1   2  18        3.18        2.69      0.45 o 
   0   2  18        7.56        4.71      0.38 o 
  -6   3  18       26.36       25.87      1.15 o 
  -5   3  18        5.20        5.50      0.35 o 
  -4   3  18       35.03       34.58      0.93 o 
  -3   3  18        8.44        7.39      0.37 o 
  -2   3  18        3.94        3.12      0.25 o 
  -1   3  18        0.04        0.43      0.55 o 
  -5   1  19       42.82       43.18      1.39 o 
  -4   1  19       47.95       52.25      1.83 o 
  -3   1  19        1.50        2.46      0.33 o 
  -2   1  19       31.87       34.21      1.72 o 
  -4   2  19        1.05        2.31      0.40 o 
                                                 
